# Supplementary material for: Signatures of selection in recently domesticated macadamia
Source: Nat Commun. 2022 Jan 11;13:242. doi: 10.1038/s41467-021-27937-7 (PMC8752631; doi:10.1038/s41467-021-27937-7)
Supplement: Supplementary file 3 — Source Data [file 41467_2021_27937_MOESM3_ESM.xlsx]

## Sheet: Fig. 4a
	FPKM of fatty acid biosynthesis related genes in kernels and other tissues of macadamia
		Leaf	Flower	Stem	Root	Shell	Kernel1	Kernel2	Kernel3	Kernel4	Kernel5
	Mi03Gene36678-WRI	0.9	1	4.2	7	12.58	93.07	275.56	375.9	656.92	673.48
	Mi03Gene38736-FATA	4.69	21.72	21.37	20.92	0.55	8.97	19.37	27.18	44.19	61.18
	Mi03Gene69451-FATA	67.66	133.24	79.62	50.76	49.26	115.78	241.69	277.62	426.04	472.67
	Mi03Gene20147-CAC2	112.83	91.87	97.3	114.29	66.35	116.67	203.71	272.7	297.93	269.22
	Mi03Gene57671-CAC3	6.91	6.49	8.41	15.22	8.84	8.68	17.29	39.01	31.97	34.99
	Mi03Gene57749-CAC3	5.62	5.8	6.47	8.27	4.54	4.6	10.98	14.73	16.64	14.85
	Mi03Gene43723-ELO	25.13	22.78	10.53	6.18	21.03	16.34	42.92	44.91	72.29	78.65
	Mi03Gene66659-ENR	18.25	6.35	12.64	42.79	3.49	37.91	73.03	120.01	120.12	131.01
	Mi03Gene10423-KAR	1.23	3.07	4.89	5.65	7.69	6.39	7.9	15.84	15.63	20.62
	Mi03Gene21425-KAR	19.11	17.41	15.61	25.1	27	32.47	44.9	51.36	48	56.37
	Mi03Gene31522-KASI	25.23	16.7	24.6	65.14	22.3	87.4	174.14	222.73	256.12	264.28
	Mi03Gene49432-KASIII	8.97	10.06	6.75	5.5	8.56	12.16	14.96	17.76	21.15	24.01
	Mi03Gene27601-KASIII	3.59	6.86	4.29	7.78	3.42	6.14	12.15	14.1	16.16	17.38
	Mi03Gene26316-MBOAT	2.95	4.6	5.07	5.57	4.85	4.51	1.56	10.05	10.33	6.63
	Mi03Gene45203-OLEs	0	0	0.87	0	0.77	4.97	11	23.94	40.92	83.44
	Mi03Gene60824-OLEs	0	0	0	0	0	0.77	4.56	10.38	31.33	59.92
	Mi03Gene60835-OLEs	0	0	0	0	0	0.77	4.56	10.38	31.33	59.92
	Mi03Gene69753-ABI3	0	0.03	0	0.03	0.05	8.13	41	53.2	79.54	81.52
	Mi03Gene28254-ABI4	0	0	0	0	0.06	14.79	99.42	116.18	173.94	90.67
	Mi03Gene69755-ABI3	0	0	0	0	0.01	5.28	31.12	40.32	54.06	60.35
	Mi03Gene53911-FUS3	0	0	0	0	0	60.96	76.15	113.95	365.32	629.62
	Mi03Gene21702-FUS3	0	0	0	0	0.35	26.41	51.55	44.34	69.91	56.07
	Mi03Gene21725-FUS3	0	0.4	0.2	0.33	0.92	19.32	46.08	51.88	68.75	60.35

## Sheet: Fig. 4d
	FPKM of fatty acid biosynthesis genes in many tissues of M. integrifolia
			Root	Stem	Leaf	Flower	Kernel	Shell1	Shell2	Shell3	Shell4	Shell5
		MiFAB2.1	37.44	0	0	0	0	0	0	0.07	0	0
		MiFAB2.2	44.47	0.07	0.025	0.65	0.236667	0.0966667	0	0	0	0
		MiFAB2.3	5.28	0	0	0	0	0	0	0	0	0
		MiFAB2.4	13.42	0	0	0	0	0	0	0	0	0.0433333
		MiFAB2.5	8.19	0.84	0.175	107.37	0	0.03	0	0	0	0.0833333
		MiFAB2.6	0	0.9	0.105	15.29	0	0	0	0	0	0
		MiFAB2.7	9.63	0.22	0.035	1.98	87.7233	0.666667	3.60333	1.90667	1.75	1
		MiFAB2.8	0.73	0.04	0	0.35	0	0	0	0.02	0	0
		MiFAB2.9	2.52	4.65	1.895	16.16	3.19	2.32	3.09667	3.92	2.25667	2.81
		MiFAB2.10	0	34.73	0	0	0	0	0	0	0	0
		MiFAB2.11	0	13.06	0.045	0.05	0	0	0	0.0133333	0	0
		MiFAB2.12	231.75	149.14	211.16	204.32	1024.4	289.76	317.36	349.44	323.83	326.28
		MiKAS	1.22	1.35	2.14	0.32	4.3	1.71667	1.10333	1.39667	1.55667	1.11333
		MiKASI.1	70.67	27.91	37.26	16.98	601.913	24.8167	21.4233	22.8133	22.4733	23.9567
		MiKASI.2	25.43	52.43	31.635	5.23	27.63	17.6033	17.05	14.9333	15.9633	15.75
		MiKASI.3	5.21	5.5	16.095	15.04	42.3	9.2	8.56667	8.92333	9.75	8.88
		MiKASI.4	0	9.86	0	0	0	0	0	0	0	0
		MiKASI.5	0.13	0.08	0.015	0	0.746667	0.296667	0.446667	0.29	0.0866667	0.323333
		MiKASI.6	9.54	0	0	0.36	0	0	0	0	0	0
		MiKASII.1	19.47	23.38	23.615	19.5	108.403	24.4967	23.82	25.7333	24.1833	23.2633
		MiKASII.2	1.79	2.48	6.3	23.53	21.14	3.75	4.17667	3.64	3.60667	3.89333
		MiKASIII.1	8.44	4.08	4.85	6.98	60.44	3.11333	3.41	3.5	3.06333	3.48667
		MiKASIII.2	5.97	5.99	12.055	10.23	49.2767	12.7833	12.5133	8.76333	10.1567	13.69

## Sheet: Fig.5d
	LD decay for three wild groups (C1, C2 and C3) and varieties of M. integrifolia
	C1						C2						C3						var
	#Dist	Mean_r^2	Mean_D'	Sum_r^2	Sum_D'	NumberPairs	#Dist	Mean_r^2	Mean_D'	Sum_r^2	Sum_D'	NumberPairs	#Dist	Mean_r^2	Mean_D'	Sum_r^2	Sum_D'	NumberPairs	#Dist	Mean_r^2	Mean_D'	Sum_r^2	Sum_D'	NumberPairs
	10	0.418123	NA	711274	NA	1701111	10	0.305635	NA	739301	NA	2418903	10	0.386437	NA	670445	NA	1734939	10	0.348919	NA	794671	NA	2277522
	20	0.399025	NA	688988	NA	1726681	20	0.287503	NA	708328	NA	2463724	20	0.367093	NA	646170	NA	1760235	20	0.33124	NA	770157	NA	2325069
	30	0.384416	NA	635289	NA	1652610	30	0.274369	NA	649145	NA	2365956	30	0.352023	NA	592929	NA	1684347	30	0.318461	NA	710961	NA	2232492
	40	0.36978	NA	590456	NA	1596776	40	0.262412	NA	600377	NA	2287915	40	0.33851	NA	549374	NA	1622919	40	0.30683	NA	663229	NA	2161551
	50	0.361636	NA	558560	NA	1544537	50	0.255144	NA	565967	NA	2218224	50	0.33026	NA	518367	NA	1569570	50	0.30044	NA	629314	NA	2094638
	60	0.35459	NA	531361	NA	1498525	60	0.249313	NA	537436	NA	2155674	60	0.323362	NA	492077	NA	1521753	60	0.295095	NA	600338	NA	2034389
	70	0.348889	NA	508860	NA	1458515	70	0.244476	NA	514279	NA	2103598	70	0.317687	NA	470796	NA	1481950	70	0.29107	NA	577766	NA	1984976
	80	0.343821	NA	487999	NA	1419340	80	0.240241	NA	491419	NA	2045530	80	0.313287	NA	450941	NA	1439386	80	0.287225	NA	554972	NA	1932186
	90	0.339723	NA	469435	NA	1381819	90	0.236983	NA	472810	NA	1995120	90	0.309127	NA	432507	NA	1399124	90	0.284993	NA	536352	NA	1881979
	100	0.33701	NA	454389	NA	1348293	100	0.234848	NA	457863	NA	1949612	100	0.306474	NA	418840	NA	1366640	100	0.283456	NA	521633	NA	1840258
	200	0.327895	NA	3.95576e+06	NA	12064084	200	0.227465	NA	3.97825e+06	NA	17489558	200	0.298181	NA	3.63102e+06	NA	12177258	200	0.279243	NA	4.60502e+06	NA	16491092
	300	0.323237	NA	3.40239e+06	NA	10525976	300	0.223613	NA	3.4222e+06	NA	15304137	300	0.294297	NA	3.11303e+06	NA	10577842	300	0.278664	NA	4.01469e+06	NA	14406933
	400	0.322287	NA	3.14925e+06	NA	9771589	400	0.222617	NA	3.16383e+06	NA	14211992	400	0.293506	NA	2.87859e+06	NA	9807621	400	0.278796	NA	3.72799e+06	NA	13371720
	500	0.321655	NA	3.00157e+06	NA	9331628	500	0.221805	NA	3.00946e+06	NA	13568049	500	0.29275	NA	2.73783e+06	NA	9352096	500	0.278029	NA	3.54748e+06	NA	12759391
	600	0.320792	NA	2.90716e+06	NA	9062442	600	0.221164	NA	2.91402e+06	NA	13175860	600	0.291978	NA	2.65003e+06	NA	9076141	600	0.277432	NA	3.43856e+06	NA	12394261
	700	0.319368	NA	2.83721e+06	NA	8883832	700	0.219789	NA	2.83822e+06	NA	12913392	700	0.290498	NA	2.58388e+06	NA	8894677	700	0.276007	NA	3.35131e+06	NA	12142144
	800	0.318693	NA	2.78588e+06	NA	8741584	800	0.21922	NA	2.78707e+06	NA	12713618	800	0.289757	NA	2.53564e+06	NA	8750897	800	0.275338	NA	3.29202e+06	NA	11956305
	900	0.317889	NA	2.74289e+06	NA	8628465	900	0.218392	NA	2.74212e+06	NA	12555947	900	0.289051	NA	2.49579e+06	NA	8634442	900	0.274426	NA	3.23948e+06	NA	11804556
	1000	0.317515	NA	2.70391e+06	NA	8515857	1000	0.217658	NA	2.6995e+06	NA	12402476	1000	0.28816	NA	2.45728e+06	NA	8527478	1000	0.273623	NA	3.1904e+06	NA	11659807
	1100	0.316377	NA	2.66061e+06	NA	8409592	1100	0.216659	NA	2.65538e+06	NA	12256020	1100	0.28719	NA	2.42062e+06	NA	8428630	1100	0.272696	NA	3.14183e+06	NA	11521351
	1200	0.315868	NA	2.62491e+06	NA	8310148	1200	0.216024	NA	2.61742e+06	NA	12116348	1200	0.286478	NA	2.38623e+06	NA	8329538	1200	0.272084	NA	3.09937e+06	NA	11391213
	1300	0.315157	NA	2.59395e+06	NA	8230676	1300	0.215617	NA	2.5866e+06	NA	11996314	1300	0.286116	NA	2.35766e+06	NA	8240202	1300	0.271608	NA	3.06342e+06	NA	11278855
	1400	0.314395	NA	2.56211e+06	NA	8149343	1400	0.21488	NA	2.551e+06	NA	11871715	1400	0.285429	NA	2.32612e+06	NA	8149547	1400	0.270771	NA	3.02273e+06	NA	11163414
	1500	0.31389	NA	2.53611e+06	NA	8079641	1500	0.214082	NA	2.5215e+06	NA	11778201	1500	0.284407	NA	2.29902e+06	NA	8083564	1500	0.269889	NA	2.98938e+06	NA	11076303
	1600	0.31316	NA	2.51052e+06	NA	8016737	1600	0.213934	NA	2.50033e+06	NA	11687392	1600	0.284098	NA	2.27926e+06	NA	8022796	1600	0.269641	NA	2.9653e+06	NA	10997219
	1700	0.312439	NA	2.48993e+06	NA	7969350	1700	0.213239	NA	2.47673e+06	NA	11614807	1700	0.283371	NA	2.25905e+06	NA	7972070	1700	0.268938	NA	2.93891e+06	NA	10927810
	1800	0.312162	NA	2.47001e+06	NA	7912603	1800	0.212848	NA	2.45428e+06	NA	11530669	1800	0.282994	NA	2.23953e+06	NA	7913703	1800	0.268508	NA	2.91394e+06	NA	10852316
	1900	0.311842	NA	2.44877e+06	NA	7852598	1900	0.212365	NA	2.42998e+06	NA	11442497	1900	0.282675	NA	2.21952e+06	NA	7851852	1900	0.268191	NA	2.88748e+06	NA	10766523
	2000	0.311595	NA	2.42556e+06	NA	7784327	2000	0.211937	NA	2.40675e+06	NA	11355968	2000	0.281988	NA	2.19616e+06	NA	7788116	2000	0.26757	NA	2.85832e+06	NA	10682513
	2100	0.310926	NA	2.40936e+06	NA	7748959	2100	0.211563	NA	2.39036e+06	NA	11298585	2100	0.281455	NA	2.18046e+06	NA	7747098	2100	0.26719	NA	2.84027e+06	NA	10630160
	2200	0.310862	NA	2.39402e+06	NA	7701215	2200	0.211271	NA	2.37147e+06	NA	11224771	2200	0.280902	NA	2.16348e+06	NA	7701914	2200	0.266983	NA	2.82051e+06	NA	10564379
	2300	0.310387	NA	2.37463e+06	NA	7650542	2300	0.210889	NA	2.35192e+06	NA	11152411	2300	0.28057	NA	2.14366e+06	NA	7640399	2300	0.266382	NA	2.79444e+06	NA	10490355
	2400	0.309777	NA	2.35279e+06	NA	7595128	2400	0.210405	NA	2.33024e+06	NA	11075024	2400	0.279986	NA	2.12491e+06	NA	7589335	2400	0.265922	NA	2.76988e+06	NA	10416133
	2500	0.30951	NA	2.33644e+06	NA	7548828	2500	0.209854	NA	2.31031e+06	NA	11009112	2500	0.279435	NA	2.10891e+06	NA	7547052	2500	0.265465	NA	2.74842e+06	NA	10353206
	2600	0.308836	NA	2.3175e+06	NA	7504000	2600	0.209348	NA	2.29314e+06	NA	10953688	2600	0.279036	NA	2.09474e+06	NA	7507065	2600	0.265116	NA	2.72947e+06	NA	10295373
	2700	0.308465	NA	2.30283e+06	NA	7465453	2700	0.20869	NA	2.27473e+06	NA	10900081	2700	0.278585	NA	2.08177e+06	NA	7472668	2700	0.26446	NA	2.70985e+06	NA	10246740
	2800	0.307917	NA	2.28436e+06	NA	7418766	2800	0.208208	NA	2.25523e+06	NA	10831652	2800	0.277804	NA	2.06147e+06	NA	7420610	2800	0.263945	NA	2.6877e+06	NA	10182780
	2900	0.307116	NA	2.26531e+06	NA	7376065	2900	0.207661	NA	2.23456e+06	NA	10760616	2900	0.277397	NA	2.0443e+06	NA	7369565	2900	0.263253	NA	2.66584e+06	NA	10126512
	3000	0.306856	NA	2.24767e+06	NA	7324837	3000	0.207437	NA	2.21772e+06	NA	10691028	3000	0.277203	NA	2.02763e+06	NA	7314600	3000	0.262988	NA	2.64511e+06	NA	10057923
	3100	0.306962	NA	2.23902e+06	NA	7294130	3100	0.207006	NA	2.20355e+06	NA	10644832	3100	0.276808	NA	2.01626e+06	NA	7283958	3100	0.262586	NA	2.62938e+06	NA	10013420
	3200	0.306619	NA	2.22359e+06	NA	7251947	3200	0.206491	NA	2.18809e+06	NA	10596588	3200	0.275964	NA	2.00078e+06	NA	7250154	3200	0.262072	NA	2.61028e+06	NA	9960141
	3300	0.306365	NA	2.2123e+06	NA	7221140	3300	0.206486	NA	2.17718e+06	NA	10543927	3300	0.276279	NA	1.99375e+06	NA	7216447	3300	0.262286	NA	2.60059e+06	NA	9915090
	3400	0.305382	NA	2.19404e+06	NA	7184578	3400	0.205939	NA	2.16141e+06	NA	10495370	3400	0.275842	NA	1.98111e+06	NA	7182040	3400	0.261497	NA	2.58138e+06	NA	9871568
	3500	0.304977	NA	2.18039e+06	NA	7149368	3500	0.205424	NA	2.14591e+06	NA	10446232	3500	0.275073	NA	1.96707e+06	NA	7151076	3500	0.261066	NA	2.56589e+06	NA	9828503
	3600	0.304828	NA	2.17152e+06	NA	7123763	3600	0.205144	NA	2.13497e+06	NA	10407183	3600	0.274741	NA	1.95782e+06	NA	7126040	3600	0.260831	NA	2.55324e+06	NA	9788890
	3700	0.304583	NA	2.16166e+06	NA	7097109	3700	0.205064	NA	2.12549e+06	NA	10364991	3700	0.274441	NA	1.94724e+06	NA	7095285	3700	0.260688	NA	2.54034e+06	NA	9744772
	3800	0.304008	NA	2.14549e+06	NA	7057357	3800	0.204628	NA	2.11056e+06	NA	10314146	3800	0.274096	NA	1.93515e+06	NA	7060135	3800	0.26028	NA	2.52518e+06	NA	9701786
	3900	0.303729	NA	2.13444e+06	NA	7027452	3900	0.204167	NA	2.09638e+06	NA	10267961	3900	0.273576	NA	1.9228e+06	NA	7028412	3900	0.259976	NA	2.51199e+06	NA	9662426
	4000	0.303202	NA	2.12374e+06	NA	7004355	4000	0.203609	NA	2.08274e+06	NA	10229103	4000	0.273017	NA	1.91051e+06	NA	6997759	4000	0.259425	NA	2.49608e+06	NA	9621567
	4100	0.30312	NA	2.11418e+06	NA	6974732	4100	0.203509	NA	2.07354e+06	NA	10188906	4100	0.272888	NA	1.9007e+06	NA	6965106	4100	0.259237	NA	2.48421e+06	NA	9582760
	4200	0.302808	NA	2.10294e+06	NA	6944813	4200	0.203224	NA	2.06139e+06	NA	10143442	4200	0.272606	NA	1.88961e+06	NA	6931639	4200	0.259073	NA	2.47126e+06	NA	9538869
	4300	0.302564	NA	2.08836e+06	NA	6902189	4300	0.202994	NA	2.04642e+06	NA	10081184	4300	0.27231	NA	1.87571e+06	NA	6888137	4300	0.258772	NA	2.45365e+06	NA	9481897
	4400	0.302227	NA	2.07709e+06	NA	6872625	4400	0.202654	NA	2.03494e+06	NA	10041433	4400	0.271972	NA	1.86653e+06	NA	6862955	4400	0.258588	NA	2.44327e+06	NA	9448498
	4500	0.301987	NA	2.06645e+06	NA	6842863	4500	0.202373	NA	2.02411e+06	NA	10001905	4500	0.271589	NA	1.85659e+06	NA	6836007	4500	0.25816	NA	2.42952e+06	NA	9410922
	4600	0.301845	NA	2.05945e+06	NA	6822873	4600	0.20206	NA	2.01534e+06	NA	9974002	4600	0.271466	NA	1.84823e+06	NA	6808307	4600	0.257855	NA	2.41961e+06	NA	9383627
	4700	0.301043	NA	2.04699e+06	NA	6799658	4700	0.201633	NA	2.00176e+06	NA	9927759	4700	0.270833	NA	1.8359e+06	NA	6778710	4700	0.257315	NA	2.4038e+06	NA	9341857
	4800	0.301258	NA	2.03994e+06	NA	6771403	4800	0.201489	NA	1.99295e+06	NA	9891106	4800	0.270549	NA	1.82806e+06	NA	6756858	4800	0.257201	NA	2.39392e+06	NA	9307587
	4900	0.300749	NA	2.02842e+06	NA	6744570	4900	0.201084	NA	1.98229e+06	NA	9858036	4900	0.270293	NA	1.81946e+06	NA	6731412	4900	0.256758	NA	2.38273e+06	NA	9280064
	5000	0.30041	NA	2.02317e+06	NA	6734717	5000	0.200756	NA	1.9765e+06	NA	9845326	5000	0.269782	NA	1.81278e+06	NA	6719424	5000	0.256264	NA	2.37332e+06	NA	9261239
	5100	0.300154	NA	2.01155e+06	NA	6701725	5100	0.200557	NA	1.96575e+06	NA	9801422	5100	0.269476	NA	1.80345e+06	NA	6692431	5100	0.256083	NA	2.36067e+06	NA	9218382
	5200	0.299962	NA	2.00292e+06	NA	6677266	5200	0.200251	NA	1.95616e+06	NA	9768534	5200	0.269225	NA	1.79684e+06	NA	6674141	5200	0.255898	NA	2.35369e+06	NA	9197745
	5300	0.300177	NA	1.99395e+06	NA	6642586	5300	0.200273	NA	1.94753e+06	NA	9724346	5300	0.269249	NA	1.78786e+06	NA	6640173	5300	0.256056	NA	2.34363e+06	NA	9152834
	5400	0.29965	NA	1.98637e+06	NA	6628969	5400	0.199606	NA	1.93681e+06	NA	9703213	5400	0.268609	NA	1.7789e+06	NA	6622646	5400	0.255494	NA	2.33245e+06	NA	9129161
	5500	0.298895	NA	1.97444e+06	NA	6605773	5500	0.199269	NA	1.92645e+06	NA	9667568	5500	0.268243	NA	1.76838e+06	NA	6592433	5500	0.255016	NA	2.31927e+06	NA	9094587
	5600	0.29897	NA	1.97117e+06	NA	6593223	5600	0.199298	NA	1.92276e+06	NA	9647682	5600	0.267981	NA	1.76278e+06	NA	6577975	5600	0.25507	NA	2.31382e+06	NA	9071290
	5700	0.298438	NA	1.95979e+06	NA	6566816	5700	0.198798	NA	1.9109e+06	NA	9612275	5700	0.267725	NA	1.75553e+06	NA	6557232	5700	0.254491	NA	2.3002e+06	NA	9038464
	5800	0.298331	NA	1.95294e+06	NA	6546212	5800	0.198477	NA	1.90202e+06	NA	9583087	5800	0.267194	NA	1.74578e+06	NA	6533758	5800	0.254404	NA	2.2913e+06	NA	9006534
	5900	0.298189	NA	1.94895e+06	NA	6535952	5900	0.198241	NA	1.89536e+06	NA	9560883	5900	0.266975	NA	1.74184e+06	NA	6524357	5900	0.254032	NA	2.28329e+06	NA	8988191
	6000	0.297532	NA	1.93894e+06	NA	6516728	6000	0.197775	NA	1.88555e+06	NA	9533812	6000	0.266558	NA	1.7343e+06	NA	6506284	6000	0.253571	NA	2.27338e+06	NA	8965470
	6100	0.297164	NA	1.93028e+06	NA	6495665	6100	0.197479	NA	1.87913e+06	NA	9515597	6100	0.266122	NA	1.7266e+06	NA	6487997	6100	0.252996	NA	2.26366e+06	NA	8947381
	6200	0.297169	NA	1.92432e+06	NA	6475515	6200	0.197346	NA	1.87267e+06	NA	9489276	6200	0.266075	NA	1.72172e+06	NA	6470821	6200	0.252888	NA	2.25697e+06	NA	8924759
	6300	0.297015	NA	1.91795e+06	NA	6457418	6300	0.197158	NA	1.86561e+06	NA	9462497	6300	0.266159	NA	1.71817e+06	NA	6455407	6300	0.252675	NA	2.2491e+06	NA	8901145
	6400	0.296486	NA	1.90844e+06	NA	6436882	6400	0.196909	NA	1.85716e+06	NA	9431570	6400	0.265571	NA	1.70958e+06	NA	6437383	6400	0.252398	NA	2.24049e+06	NA	8876841
	6500	0.296267	NA	1.90324e+06	NA	6424076	6500	0.196522	NA	1.85016e+06	NA	9414478	6500	0.265024	NA	1.70199e+06	NA	6422029	6500	0.251899	NA	2.23188e+06	NA	8860224
	6600	0.295943	NA	1.89744e+06	NA	6411499	6600	0.196291	NA	1.84376e+06	NA	9392997	6600	0.264662	NA	1.6972e+06	NA	6412679	6600	0.251663	NA	2.22399e+06	NA	8837180
	6700	0.295709	NA	1.8909e+06	NA	6394482	6700	0.19599	NA	1.83672e+06	NA	9371531	6700	0.264179	NA	1.69085e+06	NA	6400399	6700	0.251456	NA	2.21772e+06	NA	8819506
	6800	0.295372	NA	1.88238e+06	NA	6372920	6800	0.195684	NA	1.82786e+06	NA	9340878	6800	0.263933	NA	1.68438e+06	NA	6381842	6800	0.251193	NA	2.20801e+06	NA	8790107
	6900	0.295171	NA	1.87568e+06	NA	6354553	6900	0.195424	NA	1.82124e+06	NA	9319422	6900	0.263832	NA	1.67807e+06	NA	6360359	6900	0.250615	NA	2.19772e+06	NA	8769322
	7000	0.294912	NA	1.86761e+06	NA	6332783	7000	0.195235	NA	1.81378e+06	NA	9290205	7000	0.263773	NA	1.67039e+06	NA	6332685	7000	0.250623	NA	2.18996e+06	NA	8738083
	7100	0.294604	NA	1.86175e+06	NA	6319520	7100	0.195092	NA	1.80781e+06	NA	9266445	7100	0.263565	NA	1.66433e+06	NA	6314676	7100	0.250558	NA	2.18355e+06	NA	8714748
	7200	0.294524	NA	1.85848e+06	NA	6310111	7200	0.194644	NA	1.79996e+06	NA	9247448	7200	0.262934	NA	1.65809e+06	NA	6306085	7200	0.250147	NA	2.17724e+06	NA	8703862
	7300	0.293746	NA	1.84671e+06	NA	6286774	7300	0.194114	NA	1.78994e+06	NA	9221083	7300	0.262645	NA	1.65137e+06	NA	6287476	7300	0.249618	NA	2.16565e+06	NA	8675890
	7400	0.293614	NA	1.84393e+06	NA	6280131	7400	0.193878	NA	1.78662e+06	NA	9215179	7400	0.262476	NA	1.64816e+06	NA	6279287	7400	0.249548	NA	2.16279e+06	NA	8666852
	7500	0.29357	NA	1.83925e+06	NA	6265107	7500	0.194018	NA	1.78405e+06	NA	9195310	7500	0.262429	NA	1.64416e+06	NA	6265176	7500	0.249249	NA	2.15588e+06	NA	8649475
	7600	0.293568	NA	1.83393e+06	NA	6247026	7600	0.193672	NA	1.77564e+06	NA	9168257	7600	0.262108	NA	1.63767e+06	NA	6248080	7600	0.249083	NA	2.14862e+06	NA	8626122
	7700	0.293652	NA	1.82856e+06	NA	6226960	7700	0.193475	NA	1.77016e+06	NA	9149280	7700	0.261774	NA	1.63136e+06	NA	6231953	7700	0.248903	NA	2.14294e+06	NA	8609526
	7800	0.293045	NA	1.82188e+06	NA	6217062	7800	0.193191	NA	1.76421e+06	NA	9131948	7800	0.26163	NA	1.62767e+06	NA	6221252	7800	0.248454	NA	2.13412e+06	NA	8589577
	7900	0.292722	NA	1.81575e+06	NA	6202992	7900	0.192744	NA	1.75513e+06	NA	9105997	7900	0.261211	NA	1.61891e+06	NA	6197737	7900	0.248284	NA	2.1262e+06	NA	8563579
	8000	0.292894	NA	1.81095e+06	NA	6182941	8000	0.192868	NA	1.75046e+06	NA	9075928	8000	0.261121	NA	1.6142e+06	NA	6181824	8000	0.248163	NA	2.11801e+06	NA	8534760
	8100	0.292361	NA	1.80462e+06	NA	6172563	8100	0.192438	NA	1.74235e+06	NA	9054098	8100	0.260806	NA	1.60731e+06	NA	6162864	8100	0.247962	NA	2.11038e+06	NA	8510870
	8200	0.291913	NA	1.79901e+06	NA	6162831	8200	0.1921	NA	1.73513e+06	NA	9032405	8200	0.260327	NA	1.60119e+06	NA	6150698	8200	0.247389	NA	2.10158e+06	NA	8495052
	8300	0.291461	NA	1.79103e+06	NA	6145026	8300	0.192027	NA	1.73016e+06	NA	9009997	8300	0.260123	NA	1.59528e+06	NA	6132791	8300	0.247411	NA	2.09661e+06	NA	8474221
	8400	0.291209	NA	1.78381e+06	NA	6125533	8400	0.19169	NA	1.72364e+06	NA	8991791	8400	0.260032	NA	1.5892e+06	NA	6111560	8400	0.246946	NA	2.08735e+06	NA	8452661
	8500	0.291461	NA	1.78249e+06	NA	6115717	8500	0.191479	NA	1.71889e+06	NA	8976904	8500	0.259626	NA	1.58535e+06	NA	6106264	8500	0.246683	NA	2.08268e+06	NA	8442751
	8600	0.290973	NA	1.77675e+06	NA	6106254	8600	0.19138	NA	1.71564e+06	NA	8964545	8600	0.259289	NA	1.5818e+06	NA	6100522	8600	0.246429	NA	2.07812e+06	NA	8432915
	8700	0.290727	NA	1.77136e+06	NA	6092858	8700	0.190999	NA	1.70807e+06	NA	8942808	8700	0.258886	NA	1.57614e+06	NA	6088184	8700	0.246216	NA	2.07159e+06	NA	8413727
	8800	0.290374	NA	1.76663e+06	NA	6083988	8800	0.190717	NA	1.70127e+06	NA	8920394	8800	0.258738	NA	1.57113e+06	NA	6072271	8800	0.24605	NA	2.06611e+06	NA	8397119
	8900	0.290189	NA	1.76154e+06	NA	6070310	8900	0.190401	NA	1.69524e+06	NA	8903556	8900	0.25862	NA	1.56632e+06	NA	6056475	8900	0.245732	NA	2.05817e+06	NA	8375676
	9000	0.289841	NA	1.75682e+06	NA	6061318	9000	0.190249	NA	1.69082e+06	NA	8887414	9000	0.258401	NA	1.56112e+06	NA	6041489	9000	0.245559	NA	2.05328e+06	NA	8361665
	9100	0.289664	NA	1.74928e+06	NA	6039021	9100	0.190033	NA	1.68284e+06	NA	8855486	9100	0.257836	NA	1.55388e+06	NA	6026620	9100	0.24518	NA	2.04324e+06	NA	8333642
	9200	0.289514	NA	1.7412e+06	NA	6014218	9200	0.189846	NA	1.67662e+06	NA	8831485	9200	0.25772	NA	1.54824e+06	NA	6007439	9200	0.245124	NA	2.03664e+06	NA	8308636
	9300	0.289378	NA	1.74127e+06	NA	6017292	9300	0.18952	NA	1.67385e+06	NA	8832044	9300	0.257589	NA	1.54877e+06	NA	6012577	9300	0.245017	NA	2.0357e+06	NA	8308405
	9400	0.289065	NA	1.73574e+06	NA	6004686	9400	0.189485	NA	1.67124e+06	NA	8819924	9400	0.257414	NA	1.5449e+06	NA	6001616	9400	0.244637	NA	2.03032e+06	NA	8299337
	9500	0.288618	NA	1.73229e+06	NA	6002027	9500	0.18902	NA	1.66672e+06	NA	8817688	9500	0.256997	NA	1.54013e+06	NA	5992796	9500	0.244148	NA	2.02472e+06	NA	8293000
	9600	0.28831	NA	1.72495e+06	NA	5982978	9600	0.188601	NA	1.65833e+06	NA	8792776	9600	0.256591	NA	1.53369e+06	NA	5977162	9600	0.243715	NA	2.01615e+06	NA	8272558
	9700	0.288328	NA	1.72035e+06	NA	5966656	9700	0.188637	NA	1.6535e+06	NA	8765483	9700	0.256921	NA	1.52984e+06	NA	5954511	9700	0.243798	NA	2.01128e+06	NA	8249790
	9800	0.28788	NA	1.71234e+06	NA	5948117	9800	0.188391	NA	1.64685e+06	NA	8741687	9800	0.256721	NA	1.52418e+06	NA	5937095	9800	0.243505	NA	2.00355e+06	NA	8227957
	9900	0.288093	NA	1.7098e+06	NA	5934881	9900	0.18837	NA	1.6431e+06	NA	8722740	9900	0.256317	NA	1.51865e+06	NA	5924910	9900	0.243508	NA	1.99885e+06	NA	8208568
	10000	0.287853	NA	1.70539e+06	NA	5924524	10000	0.187927	NA	1.63739e+06	NA	8712900	10000	0.255841	NA	1.51442e+06	NA	5919387	10000	0.243083	NA	1.9926e+06	NA	8197213
	10100	0.287245	NA	1.6998e+06	NA	5917576	10100	0.187689	NA	1.63414e+06	NA	8706605	10100	0.255989	NA	1.51286e+06	NA	5909889	10100	0.242859	NA	1.9884e+06	NA	8187465
	10200	0.287061	NA	1.69845e+06	NA	5916662	10200	0.187504	NA	1.63004e+06	NA	8693375	10200	0.255669	NA	1.5098e+06	NA	5905295	10200	0.242796	NA	1.98435e+06	NA	8172901
	10300	0.287007	NA	1.69459e+06	NA	5904357	10300	0.187257	NA	1.62602e+06	NA	8683352	10300	0.255558	NA	1.50703e+06	NA	5897035	10300	0.242637	NA	1.98004e+06	NA	8160511
	10400	0.286732	NA	1.68971e+06	NA	5892990	10400	0.187167	NA	1.62265e+06	NA	8669551	10400	0.25514	NA	1.50215e+06	NA	5887528	10400	0.242434	NA	1.97525e+06	NA	8147563
	10500	0.286516	NA	1.68484e+06	NA	5880452	10500	0.187093	NA	1.61805e+06	NA	8648370	10500	0.254816	NA	1.49814e+06	NA	5879317	10500	0.242038	NA	1.96849e+06	NA	8132969
	10600	0.285794	NA	1.67912e+06	NA	5875261	10600	0.186655	NA	1.61197e+06	NA	8636091	10600	0.254439	NA	1.49392e+06	NA	5871442	10600	0.241758	NA	1.9631e+06	NA	8120115
	10700	0.28587	NA	1.67851e+06	NA	5871572	10700	0.186264	NA	1.60824e+06	NA	8634160	10700	0.254152	NA	1.48958e+06	NA	5860994	10700	0.241239	NA	1.95866e+06	NA	8119158
	10800	0.2854	NA	1.67466e+06	NA	5867759	10800	0.186209	NA	1.60575e+06	NA	8623374	10800	0.253922	NA	1.48777e+06	NA	5859172	10800	0.241174	NA	1.95575e+06	NA	8109294
	10900	0.285349	NA	1.67133e+06	NA	5857129	10900	0.186127	NA	1.6016e+06	NA	8604856	10900	0.253803	NA	1.48442e+06	NA	5848683	10900	0.241028	NA	1.95027e+06	NA	8091463
	11000	0.285423	NA	1.66971e+06	NA	5849930	11000	0.185948	NA	1.59862e+06	NA	8597119	11000	0.253597	NA	1.48183e+06	NA	5843243	11000	0.241023	NA	1.94852e+06	NA	8084357
	11100	0.285072	NA	1.66343e+06	NA	5835136	11100	0.185844	NA	1.59277e+06	NA	8570480	11100	0.253299	NA	1.47684e+06	NA	5830427	11100	0.240812	NA	1.9409e+06	NA	8059811
	11200	0.284924	NA	1.6627e+06	NA	5835589	11200	0.185681	NA	1.59113e+06	NA	8569154	11200	0.253112	NA	1.47387e+06	NA	5822990	11200	0.240558	NA	1.93851e+06	NA	8058384
	11300	0.284802	NA	1.65733e+06	NA	5819227	11300	0.185575	NA	1.58617e+06	NA	8547313	11300	0.25306	NA	1.47084e+06	NA	5812190	11300	0.240554	NA	1.93335e+06	NA	8037056
	11400	0.284672	NA	1.65205e+06	NA	5803344	11400	0.185443	NA	1.5815e+06	NA	8528247	11400	0.253169	NA	1.46794e+06	NA	5798276	11400	0.24043	NA	1.92903e+06	NA	8023236
	11500	0.284614	NA	1.64908e+06	NA	5794093	11500	0.185379	NA	1.5785e+06	NA	8514997	11500	0.253129	NA	1.46424e+06	NA	5784549	11500	0.240549	NA	1.92659e+06	NA	8009135
	11600	0.284306	NA	1.64701e+06	NA	5793099	11600	0.184948	NA	1.57569e+06	NA	8519642	11600	0.252498	NA	1.46082e+06	NA	5785447	11600	0.240395	NA	1.9246e+06	NA	8005979
	11700	0.283626	NA	1.64133e+06	NA	5786940	11700	0.184399	NA	1.56867e+06	NA	8506968	11700	0.251785	NA	1.45511e+06	NA	5779160	11700	0.239725	NA	1.91644e+06	NA	7994297
	11800	0.283797	NA	1.64052e+06	NA	5780615	11800	0.184488	NA	1.56659e+06	NA	8491553	11800	0.25178	NA	1.45369e+06	NA	5773659	11800	0.239687	NA	1.91482e+06	NA	7988834
	11900	0.283668	NA	1.63547e+06	NA	5765456	11900	0.184391	NA	1.5627e+06	NA	8474917	11900	0.251746	NA	1.44976e+06	NA	5758805	11900	0.239458	NA	1.90749e+06	NA	7965854
	12000	0.283803	NA	1.63463e+06	NA	5759739	12000	0.184207	NA	1.55902e+06	NA	8463433	12000	0.251437	NA	1.44586e+06	NA	5750381	12000	0.239419	NA	1.9055e+06	NA	7958867
	12100	0.283481	NA	1.63005e+06	NA	5750104	12100	0.184133	NA	1.555e+06	NA	8445017	12100	0.251315	NA	1.4421e+06	NA	5738223	12100	0.239326	NA	1.90124e+06	NA	7944151
	12200	0.283151	NA	1.62624e+06	NA	5743348	12200	0.1838	NA	1.54893e+06	NA	8427297	12200	0.250911	NA	1.43592e+06	NA	5722830	12200	0.239004	NA	1.89448e+06	NA	7926562
	12300	0.283038	NA	1.62239e+06	NA	5732054	12300	0.18356	NA	1.54666e+06	NA	8425918	12300	0.250773	NA	1.43486e+06	NA	5721723	12300	0.238731	NA	1.89217e+06	NA	7925931
	12400	0.283033	NA	1.62105e+06	NA	5727413	12400	0.183732	NA	1.54675e+06	NA	8418495	12400	0.250893	NA	1.43511e+06	NA	5719987	12400	0.238763	NA	1.89033e+06	NA	7917181
	12500	0.282533	NA	1.61669e+06	NA	5722130	12500	0.183403	NA	1.54194e+06	NA	8407372	12500	0.250693	NA	1.43083e+06	NA	5707492	12500	0.238364	NA	1.88444e+06	NA	7905719
	12600	0.282461	NA	1.61329e+06	NA	5711562	12600	0.183241	NA	1.5381e+06	NA	8393831	12600	0.250506	NA	1.42728e+06	NA	5697609	12600	0.238243	NA	1.88064e+06	NA	7893778
	12700	0.282107	NA	1.6088e+06	NA	5702825	12700	0.182945	NA	1.53289e+06	NA	8378974	12700	0.250297	NA	1.42381e+06	NA	5688471	12700	0.238059	NA	1.8764e+06	NA	7882083
	12800	0.282188	NA	1.60631e+06	NA	5692321	12800	0.182958	NA	1.53002e+06	NA	8362690	12800	0.25025	NA	1.42264e+06	NA	5684853	12800	0.238524	NA	1.8756e+06	NA	7863365
	12900	0.282013	NA	1.6034e+06	NA	5685574	12900	0.182732	NA	1.52757e+06	NA	8359614	12900	0.250127	NA	1.41994e+06	NA	5676899	12900	0.237833	NA	1.86902e+06	NA	7858519
	13000	0.281942	NA	1.60079e+06	NA	5677724	13000	0.182431	NA	1.5231e+06	NA	8348915	13000	0.249759	NA	1.41541e+06	NA	5667090	13000	0.237543	NA	1.86401e+06	NA	7847070
	13100	0.281703	NA	1.59901e+06	NA	5676204	13100	0.182418	NA	1.52177e+06	NA	8342206	13100	0.249498	NA	1.41337e+06	NA	5664869	13100	0.23747	NA	1.86271e+06	NA	7843954
	13200	0.281481	NA	1.59411e+06	NA	5663295	13200	0.182195	NA	1.51714e+06	NA	8327040	13200	0.249373	NA	1.40892e+06	NA	5649850	13200	0.2375	NA	1.85698e+06	NA	7818870
	13300	0.281364	NA	1.58916e+06	NA	5648076	13300	0.182184	NA	1.51325e+06	NA	8306196	13300	0.249294	NA	1.40593e+06	NA	5639632	13300	0.237337	NA	1.85188e+06	NA	7802719
	13400	0.281096	NA	1.58606e+06	NA	5642411	13400	0.18195	NA	1.5098e+06	NA	8297842	13400	0.249416	NA	1.40539e+06	NA	5634723	13400	0.237331	NA	1.84991e+06	NA	7794639
	13500	0.280665	NA	1.58283e+06	NA	5639554	13500	0.18171	NA	1.50657e+06	NA	8291100	13500	0.249116	NA	1.40139e+06	NA	5625439	13500	0.2367	NA	1.84383e+06	NA	7789736
	13600	0.280435	NA	1.58248e+06	NA	5642934	13600	0.181577	NA	1.50563e+06	NA	8291968	13600	0.249032	NA	1.40196e+06	NA	5629633	13600	0.23682	NA	1.84486e+06	NA	7790149
	13700	0.279959	NA	1.57889e+06	NA	5639703	13700	0.181313	NA	1.50226e+06	NA	8285449	13700	0.248351	NA	1.39655e+06	NA	5623279	13700	0.236533	NA	1.84049e+06	NA	7781110
	13800	0.279977	NA	1.57501e+06	NA	5625481	13800	0.180969	NA	1.49636e+06	NA	8268634	13800	0.247946	NA	1.39226e+06	NA	5615196	13800	0.236071	NA	1.83403e+06	NA	7768970
	13900	0.279626	NA	1.57198e+06	NA	5621727	13900	0.180756	NA	1.49338e+06	NA	8261868	13900	0.24795	NA	1.39063e+06	NA	5608520	13900	0.235805	NA	1.83048e+06	NA	7762705
	14000	0.28006	NA	1.57042e+06	NA	5607449	14000	0.181016	NA	1.49184e+06	NA	8241503	14000	0.248236	NA	1.38752e+06	NA	5589521	14000	0.236073	NA	1.82809e+06	NA	7743749
	14100	0.279928	NA	1.56631e+06	NA	5595378	14100	0.180857	NA	1.4874e+06	NA	8224156	14100	0.248055	NA	1.38525e+06	NA	5584451	14100	0.23613	NA	1.82534e+06	NA	7730230
	14200	0.279398	NA	1.5641e+06	NA	5598116	14200	0.180582	NA	1.48537e+06	NA	8225481	14200	0.247595	NA	1.38323e+06	NA	5586675	14200	0.23564	NA	1.82263e+06	NA	7734805
	14300	0.27944	NA	1.56638e+06	NA	5605411	14300	0.180482	NA	1.4868e+06	NA	8237965	14300	0.247654	NA	1.38676e+06	NA	5599610	14300	0.235643	NA	1.8251e+06	NA	7745188
	14400	0.279202	NA	1.56273e+06	NA	5597134	14400	0.179966	NA	1.48003e+06	NA	8223984	14400	0.247212	NA	1.38241e+06	NA	5592008	14400	0.235408	NA	1.82007e+06	NA	7731537
	14500	0.279138	NA	1.55737e+06	NA	5579196	14500	0.179983	NA	1.47565e+06	NA	8198831	14500	0.247279	NA	1.37781e+06	NA	5571867	14500	0.23525	NA	1.81401e+06	NA	7710983
	14600	0.279179	NA	1.55625e+06	NA	5574393	14600	0.180157	NA	1.47688e+06	NA	8197761	14600	0.247322	NA	1.37838e+06	NA	5573233	14600	0.2354	NA	1.81401e+06	NA	7706100
	14700	0.279359	NA	1.55723e+06	NA	5574289	14700	0.180147	NA	1.47505e+06	NA	8188038	14700	0.247091	NA	1.3756e+06	NA	5567163	14700	0.235243	NA	1.81108e+06	NA	7698738
	14800	0.279031	NA	1.55317e+06	NA	5566286	14800	0.179949	NA	1.47154e+06	NA	8177541	14800	0.246806	NA	1.37171e+06	NA	5557825	14800	0.23508	NA	1.80764e+06	NA	7689488
	14900	0.278687	NA	1.54859e+06	NA	5556740	14900	0.179674	NA	1.46717e+06	NA	8165729	14900	0.246827	NA	1.36828e+06	NA	5543489	14900	0.235022	NA	1.80427e+06	NA	7677006
	15000	0.278892	NA	1.54879e+06	NA	5553355	15000	0.179625	NA	1.46525e+06	NA	8157268	15000	0.24648	NA	1.36449e+06	NA	5535903	15000	0.235001	NA	1.80284e+06	NA	7671600
	15100	0.278333	NA	1.54387e+06	NA	5546834	15100	0.179438	NA	1.46182e+06	NA	8146653	15100	0.246614	NA	1.36449e+06	NA	5532895	15100	0.234468	NA	1.79715e+06	NA	7664790
	15200	0.278506	NA	1.54519e+06	NA	5548155	15200	0.179473	NA	1.46281e+06	NA	8150589	15200	0.246563	NA	1.36545e+06	NA	5537934	15200	0.234565	NA	1.7989e+06	NA	7669087
	15300	0.278288	NA	1.54281e+06	NA	5543922	15300	0.179516	NA	1.46155e+06	NA	8141653	15300	0.246557	NA	1.36336e+06	NA	5529575	15300	0.234632	NA	1.79707e+06	NA	7659099
	15400	0.277733	NA	1.53907e+06	NA	5541553	15400	0.179055	NA	1.45663e+06	NA	8135059	15400	0.246209	NA	1.35964e+06	NA	5522290	15400	0.234283	NA	1.7926e+06	NA	7651442
	15500	0.27784	NA	1.53639e+06	NA	5529783	15500	0.178882	NA	1.45252e+06	NA	8119963	15500	0.246125	NA	1.35734e+06	NA	5514858	15500	0.234238	NA	1.7887e+06	NA	7636249
	15600	0.277553	NA	1.53466e+06	NA	5529240	15600	0.178527	NA	1.44925e+06	NA	8117827	15600	0.245719	NA	1.35563e+06	NA	5516968	15600	0.233901	NA	1.78543e+06	NA	7633272
	15700	0.277358	NA	1.52989e+06	NA	5515947	15700	0.178576	NA	1.44725e+06	NA	8104395	15700	0.245729	NA	1.35281e+06	NA	5505301	15700	0.233883	NA	1.78205e+06	NA	7619401
	15800	0.27748	NA	1.52894e+06	NA	5510093	15800	0.178596	NA	1.44585e+06	NA	8095682	15800	0.245718	NA	1.35162e+06	NA	5500697	15800	0.233766	NA	1.77956e+06	NA	7612564
	15900	0.277791	NA	1.52646e+06	NA	5494999	15900	0.178614	NA	1.44338e+06	NA	8081020	15900	0.245547	NA	1.34744e+06	NA	5487517	15900	0.233888	NA	1.77807e+06	NA	7602226
	16000	0.277362	NA	1.52433e+06	NA	5495788	16000	0.178171	NA	1.44003e+06	NA	8082291	16000	0.244885	NA	1.34386e+06	NA	5487712	16000	0.233527	NA	1.77518e+06	NA	7601614
	16100	0.276947	NA	1.5213e+06	NA	5493126	16100	0.178068	NA	1.43795e+06	NA	8075301	16100	0.244943	NA	1.34334e+06	NA	5484310	16100	0.233367	NA	1.77216e+06	NA	7593909
	16200	0.277089	NA	1.51796e+06	NA	5478250	16200	0.178155	NA	1.43419e+06	NA	8050251	16200	0.245005	NA	1.33872e+06	NA	5464067	16200	0.233158	NA	1.76548e+06	NA	7572061
	16300	0.276555	NA	1.51456e+06	NA	5476520	16300	0.177688	NA	1.43072e+06	NA	8051867	16300	0.244594	NA	1.33791e+06	NA	5469924	16300	0.232923	NA	1.76371e+06	NA	7572059
	16400	0.27657	NA	1.51534e+06	NA	5479057	16400	0.177697	NA	1.43129e+06	NA	8054641	16400	0.244335	NA	1.33737e+06	NA	5473504	16400	0.233117	NA	1.76487e+06	NA	7570739
	16500	0.276433	NA	1.5148e+06	NA	5479816	16500	0.177452	NA	1.42907e+06	NA	8053275	16500	0.244233	NA	1.33617e+06	NA	5470861	16500	0.232864	NA	1.7611e+06	NA	7562789
	16600	0.276341	NA	1.51405e+06	NA	5478933	16600	0.177344	NA	1.42765e+06	NA	8050156	16600	0.244295	NA	1.33511e+06	NA	5465141	16600	0.232826	NA	1.76213e+06	NA	7568456
	16700	0.276132	NA	1.51044e+06	NA	5469999	16700	0.177141	NA	1.4247e+06	NA	8042750	16700	0.244044	NA	1.33176e+06	NA	5457044	16700	0.232423	NA	1.75726e+06	NA	7560595
	16800	0.276352	NA	1.51142e+06	NA	5469179	16800	0.177269	NA	1.42449e+06	NA	8035743	16800	0.243979	NA	1.3308e+06	NA	5454556	16800	0.232467	NA	1.7567e+06	NA	7556762
	16900	0.275788	NA	1.50555e+06	NA	5459093	16900	0.177049	NA	1.42044e+06	NA	8022868	16900	0.244059	NA	1.32941e+06	NA	5447082	16900	0.232431	NA	1.75358e+06	NA	7544486
	17000	0.27582	NA	1.50559e+06	NA	5458594	17000	0.177034	NA	1.41937e+06	NA	8017489	17000	0.243811	NA	1.32574e+06	NA	5437544	17000	0.232344	NA	1.75162e+06	NA	7538928
	17100	0.27552	NA	1.50402e+06	NA	5458832	17100	0.176825	NA	1.41845e+06	NA	8021771	17100	0.243449	NA	1.32526e+06	NA	5443699	17100	0.23202	NA	1.75035e+06	NA	7543941
	17200	0.275159	NA	1.50646e+06	NA	5474851	17200	0.176489	NA	1.41827e+06	NA	8036060	17200	0.243324	NA	1.32694e+06	NA	5453409	17200	0.231878	NA	1.7523e+06	NA	7556976
	17300	0.275299	NA	1.50207e+06	NA	5456148	17300	0.176631	NA	1.41579e+06	NA	8015554	17300	0.243433	NA	1.32402e+06	NA	5438943	17300	0.231888	NA	1.74786e+06	NA	7537523
	17400	0.275242	NA	1.50149e+06	NA	5455175	17400	0.176557	NA	1.41482e+06	NA	8013396	17400	0.243264	NA	1.32274e+06	NA	5437461	17400	0.231776	NA	1.74621e+06	NA	7534052
	17500	0.275045	NA	1.49473e+06	NA	5434502	17500	0.176294	NA	1.40858e+06	NA	7989931	17500	0.242909	NA	1.31684e+06	NA	5421113	17500	0.231661	NA	1.74028e+06	NA	7512210
	17600	0.274971	NA	1.49281e+06	NA	5428993	17600	0.176205	NA	1.40709e+06	NA	7985508	17600	0.24293	NA	1.31613e+06	NA	5417745	17600	0.231513	NA	1.73757e+06	NA	7505295
	17700	0.274704	NA	1.49251e+06	NA	5433159	17700	0.176041	NA	1.40506e+06	NA	7981458	17700	0.242393	NA	1.31342e+06	NA	5418528	17700	0.231229	NA	1.73546e+06	NA	7505363
	17800	0.274453	NA	1.49066e+06	NA	5431378	17800	0.175849	NA	1.40263e+06	NA	7976311	17800	0.242306	NA	1.31262e+06	NA	5417216	17800	0.230903	NA	1.73267e+06	NA	7503863
	17900	0.274487	NA	1.48801e+06	NA	5421061	17900	0.175705	NA	1.40085e+06	NA	7972706	17900	0.242209	NA	1.31116e+06	NA	5413327	17900	0.230666	NA	1.72945e+06	NA	7497631
	18000	0.274244	NA	1.48495e+06	NA	5414695	18000	0.17541	NA	1.3976e+06	NA	7967617	18000	0.241992	NA	1.30791e+06	NA	5404756	18000	0.230686	NA	1.728e+06	NA	7490703
	18100	0.274211	NA	1.48328e+06	NA	5409271	18100	0.175448	NA	1.39595e+06	NA	7956489	18100	0.241665	NA	1.3043e+06	NA	5397119	18100	0.230454	NA	1.72523e+06	NA	7486210
	18200	0.274039	NA	1.48149e+06	NA	5406130	18200	0.175349	NA	1.3938e+06	NA	7948688	18200	0.241532	NA	1.3024e+06	NA	5392215	18200	0.230352	NA	1.72235e+06	NA	7477047
	18300	0.274207	NA	1.48215e+06	NA	5405247	18300	0.175332	NA	1.39263e+06	NA	7942820	18300	0.241835	NA	1.30254e+06	NA	5386096	18300	0.230547	NA	1.72164e+06	NA	7467610
	18400	0.273981	NA	1.47873e+06	NA	5397192	18400	0.175266	NA	1.39033e+06	NA	7932685	18400	0.241798	NA	1.3014e+06	NA	5382179	18400	0.230457	NA	1.71827e+06	NA	7455926
	18500	0.273788	NA	1.47623e+06	NA	5391856	18500	0.174946	NA	1.38692e+06	NA	7927684	18500	0.241468	NA	1.29875e+06	NA	5378545	18500	0.230295	NA	1.71707e+06	NA	7455961
	18600	0.273569	NA	1.47404e+06	NA	5388192	18600	0.174869	NA	1.38518e+06	NA	7921230	18600	0.241069	NA	1.2947e+06	NA	5370647	18600	0.230134	NA	1.71357e+06	NA	7445961
	18700	0.273514	NA	1.47143e+06	NA	5379700	18700	0.174797	NA	1.3829e+06	NA	7911494	18700	0.241122	NA	1.29441e+06	NA	5368278	18700	0.229954	NA	1.70869e+06	NA	7430576
	18800	0.273606	NA	1.4696e+06	NA	5371239	18800	0.174672	NA	1.38036e+06	NA	7902596	18800	0.240962	NA	1.29148e+06	NA	5359668	18800	0.229981	NA	1.70857e+06	NA	7429203
	18900	0.273261	NA	1.46987e+06	NA	5378984	18900	0.174529	NA	1.38007e+06	NA	7907367	18900	0.24071	NA	1.29104e+06	NA	5363497	18900	0.229753	NA	1.70801e+06	NA	7434128
	19000	0.27342	NA	1.46903e+06	NA	5372809	19000	0.174691	NA	1.37938e+06	NA	7896097	19000	0.240918	NA	1.28976e+06	NA	5353539	19000	0.229707	NA	1.70472e+06	NA	7421281
	19100	0.272968	NA	1.46316e+06	NA	5360163	19100	0.174412	NA	1.37478e+06	NA	7882321	19100	0.240949	NA	1.28769e+06	NA	5344246	19100	0.22943	NA	1.70045e+06	NA	7411622
	19200	0.272999	NA	1.46189e+06	NA	5354931	19200	0.174205	NA	1.37265e+06	NA	7879534	19200	0.240522	NA	1.28569e+06	NA	5345401	19200	0.229117	NA	1.69744e+06	NA	7408616
	19300	0.272788	NA	1.45679e+06	NA	5340386	19300	0.174156	NA	1.3685e+06	NA	7857928	19300	0.240418	NA	1.28153e+06	NA	5330429	19300	0.229114	NA	1.69422e+06	NA	7394669
	19400	0.272491	NA	1.45384e+06	NA	5335362	19400	0.173938	NA	1.365e+06	NA	7847634	19400	0.240324	NA	1.27927e+06	NA	5323084	19400	0.22889	NA	1.69006e+06	NA	7383713
	19500	0.272534	NA	1.45548e+06	NA	5340542	19500	0.173902	NA	1.36496e+06	NA	7849020	19500	0.240002	NA	1.27846e+06	NA	5326864	19500	0.228932	NA	1.69004e+06	NA	7382298
	19600	0.272842	NA	1.45439e+06	NA	5330533	19600	0.17388	NA	1.36294e+06	NA	7838385	19600	0.240222	NA	1.2776e+06	NA	5318394	19600	0.228971	NA	1.68797e+06	NA	7371988
	19700	0.272752	NA	1.45422e+06	NA	5331644	19700	0.174003	NA	1.36408e+06	NA	7839373	19700	0.240108	NA	1.27682e+06	NA	5317706	19700	0.229049	NA	1.68794e+06	NA	7369355
	19800	0.272575	NA	1.45032e+06	NA	5320803	19800	0.173641	NA	1.35919e+06	NA	7827581	19800	0.239778	NA	1.27308e+06	NA	5309401	19800	0.22876	NA	1.68338e+06	NA	7358719
	19900	0.272748	NA	1.45024e+06	NA	5317131	19900	0.173592	NA	1.35839e+06	NA	7825187	19900	0.239634	NA	1.27086e+06	NA	5303353	19900	0.228655	NA	1.68225e+06	NA	7357183
	20000	0.272763	NA	1.44801e+06	NA	5308676	20000	0.173585	NA	1.35661e+06	NA	7815264	20000	0.239242	NA	1.26877e+06	NA	5303294	20000	0.228489	NA	1.67888e+06	NA	7347756
	20100	0.272499	NA	1.44731e+06	NA	5311230	20100	0.173361	NA	1.35416e+06	NA	7811210	20100	0.239392	NA	1.26964e+06	NA	5303593	20100	0.228408	NA	1.67817e+06	NA	7347264
	20200	0.272174	NA	1.446e+06	NA	5312764	20200	0.173134	NA	1.35327e+06	NA	7816284	20200	0.239239	NA	1.26941e+06	NA	5306044	20200	0.22818	NA	1.67672e+06	NA	7348241
	20300	0.271934	NA	1.44617e+06	NA	5318107	20300	0.173016	NA	1.35284e+06	NA	7819157	20300	0.239316	NA	1.26942e+06	NA	5304344	20300	0.228143	NA	1.67744e+06	NA	7352593
	20400	0.27168	NA	1.44379e+06	NA	5314292	20400	0.172693	NA	1.34957e+06	NA	7814814	20400	0.238902	NA	1.26636e+06	NA	5300775	20400	0.227877	NA	1.67472e+06	NA	7349244
	20500	0.271852	NA	1.44009e+06	NA	5297317	20500	0.172966	NA	1.3484e+06	NA	7795725	20500	0.239096	NA	1.26398e+06	NA	5286491	20500	0.227997	NA	1.67104e+06	NA	7329194
	20600	0.271919	NA	1.43742e+06	NA	5286198	20600	0.173064	NA	1.34628e+06	NA	7779103	20600	0.239057	NA	1.26172e+06	NA	5277910	20600	0.227906	NA	1.66643e+06	NA	7311910
	20700	0.271704	NA	1.43504e+06	NA	5281651	20700	0.172712	NA	1.34346e+06	NA	7778620	20700	0.238873	NA	1.25944e+06	NA	5272418	20700	0.227741	NA	1.66461e+06	NA	7309215
	20800	0.271565	NA	1.43503e+06	NA	5284315	20800	0.172593	NA	1.34257e+06	NA	7778795	20800	0.238606	NA	1.25842e+06	NA	5274052	20800	0.227468	NA	1.66292e+06	NA	7310597
	20900	0.271499	NA	1.43656e+06	NA	5291228	20900	0.172532	NA	1.34341e+06	NA	7786454	20900	0.238586	NA	1.25901e+06	NA	5276961	20900	0.227286	NA	1.66348e+06	NA	7318870
	21000	0.27145	NA	1.43569e+06	NA	5288978	21000	0.172584	NA	1.34244e+06	NA	7778452	21000	0.238691	NA	1.25859e+06	NA	5272859	21000	0.227487	NA	1.66384e+06	NA	7313985
	21100	0.27117	NA	1.43246e+06	NA	5282506	21100	0.172435	NA	1.33983e+06	NA	7770079	21100	0.238377	NA	1.25516e+06	NA	5265445	21100	0.227223	NA	1.65985e+06	NA	7304940
	21200	0.271461	NA	1.43284e+06	NA	5278230	21200	0.172269	NA	1.33782e+06	NA	7765882	21200	0.238242	NA	1.25445e+06	NA	5265447	21200	0.227236	NA	1.65992e+06	NA	7304796
	21300	0.270988	NA	1.43039e+06	NA	5278438	21300	0.17225	NA	1.33791e+06	NA	7767298	21300	0.238317	NA	1.2553e+06	NA	5267370	21300	0.227151	NA	1.65931e+06	NA	7304890
	21400	0.271042	NA	1.42882e+06	NA	5271581	21400	0.172061	NA	1.33459e+06	NA	7756474	21400	0.238055	NA	1.25001e+06	NA	5250908	21400	0.226938	NA	1.6547e+06	NA	7291416
	21500	0.270899	NA	1.42868e+06	NA	5273831	21500	0.171836	NA	1.33257e+06	NA	7754908	21500	0.237796	NA	1.24871e+06	NA	5251195	21500	0.226685	NA	1.65324e+06	NA	7293100
	21600	0.270664	NA	1.42599e+06	NA	5268489	21600	0.171654	NA	1.33059e+06	NA	7751588	21600	0.237714	NA	1.24849e+06	NA	5252072	21600	0.226524	NA	1.64998e+06	NA	7283899
	21700	0.270796	NA	1.42525e+06	NA	5263209	21700	0.171825	NA	1.33063e+06	NA	7744093	21700	0.237909	NA	1.24848e+06	NA	5247734	21700	0.227082	NA	1.65218e+06	NA	7275702
	21800	0.271061	NA	1.42502e+06	NA	5257188	21800	0.17197	NA	1.32974e+06	NA	7732374	21800	0.237805	NA	1.24546e+06	NA	5237342	21800	0.227142	NA	1.65004e+06	NA	7264359
	21900	0.270697	NA	1.41914e+06	NA	5242528	21900	0.171848	NA	1.32618e+06	NA	7717171	21900	0.237943	NA	1.2435e+06	NA	5226041	21900	0.226827	NA	1.64401e+06	NA	7247859
	22000	0.270418	NA	1.41763e+06	NA	5242355	22000	0.171543	NA	1.32254e+06	NA	7709666	22000	0.237833	NA	1.24256e+06	NA	5224482	22000	0.226534	NA	1.64127e+06	NA	7245124
	22100	0.270527	NA	1.4181e+06	NA	5242014	22100	0.171371	NA	1.3225e+06	NA	7717157	22100	0.237398	NA	1.24091e+06	NA	5227148	22100	0.226254	NA	1.6403e+06	NA	7249800
	22200	0.270317	NA	1.41656e+06	NA	5240359	22200	0.171226	NA	1.32109e+06	NA	7715485	22200	0.237394	NA	1.24114e+06	NA	5228170	22200	0.226104	NA	1.63949e+06	NA	7251058
	22300	0.270073	NA	1.41439e+06	NA	5237078	22300	0.171089	NA	1.31891e+06	NA	7708909	22300	0.236809	NA	1.23805e+06	NA	5228044	22300	0.225982	NA	1.63705e+06	NA	7244158
	22400	0.27005	NA	1.41303e+06	NA	5232486	22400	0.171136	NA	1.31805e+06	NA	7701792	22400	0.236881	NA	1.23729e+06	NA	5223234	22400	0.226115	NA	1.63652e+06	NA	7237554
	22500	0.269901	NA	1.41242e+06	NA	5233114	22500	0.171052	NA	1.31736e+06	NA	7701521	22500	0.236898	NA	1.2363e+06	NA	5218727	22500	0.225717	NA	1.63427e+06	NA	7240325
	22600	0.269965	NA	1.41216e+06	NA	5230900	22600	0.171061	NA	1.31662e+06	NA	7696804	22600	0.236637	NA	1.23491e+06	NA	5218572	22600	0.225983	NA	1.63517e+06	NA	7235809
	22700	0.269585	NA	1.4118e+06	NA	5236951	22700	0.170773	NA	1.31531e+06	NA	7702130	22700	0.236441	NA	1.23384e+06	NA	5218397	22700	0.225751	NA	1.63376e+06	NA	7237003
	22800	0.269193	NA	1.40764e+06	NA	5229093	22800	0.170622	NA	1.31197e+06	NA	7689299	22800	0.236592	NA	1.23409e+06	NA	5216107	22800	0.22547	NA	1.62977e+06	NA	7228296
	22900	0.269	NA	1.40543e+06	NA	5224646	22900	0.170554	NA	1.31091e+06	NA	7686192	22900	0.236414	NA	1.23186e+06	NA	5210591	22900	0.225284	NA	1.6271e+06	NA	7222470
	23000	0.269017	NA	1.40513e+06	NA	5223223	23000	0.170439	NA	1.3095e+06	NA	7683111	23000	0.235902	NA	1.22859e+06	NA	5208059	23000	0.225171	NA	1.62615e+06	NA	7221853
	23100	0.269452	NA	1.4062e+06	NA	5218732	23100	0.170445	NA	1.30854e+06	NA	7677210	23100	0.236062	NA	1.22855e+06	NA	5204367	23100	0.225291	NA	1.62572e+06	NA	7216080
	23200	0.26899	NA	1.40139e+06	NA	5209822	23200	0.169943	NA	1.30463e+06	NA	7676880	23200	0.235814	NA	1.22629e+06	NA	5200253	23200	0.22468	NA	1.62074e+06	NA	7213532
	23300	0.268975	NA	1.39967e+06	NA	5203723	23300	0.170099	NA	1.30458e+06	NA	7669559	23300	0.236035	NA	1.22625e+06	NA	5195202	23300	0.224668	NA	1.61906e+06	NA	7206457
	23400	0.268868	NA	1.39785e+06	NA	5199014	23400	0.169844	NA	1.30155e+06	NA	7663188	23400	0.235964	NA	1.224e+06	NA	5187248	23400	0.224558	NA	1.61696e+06	NA	7200628
	23500	0.269072	NA	1.39915e+06	NA	5199903	23500	0.170052	NA	1.3027e+06	NA	7660610	23500	0.235683	NA	1.22068e+06	NA	5179330	23500	0.22454	NA	1.61654e+06	NA	7199320
	23600	0.268687	NA	1.39729e+06	NA	5200449	23600	0.169834	NA	1.30102e+06	NA	7660565	23600	0.235429	NA	1.21983e+06	NA	5181300	23600	0.224314	NA	1.61499e+06	NA	7199671
	23700	0.26888	NA	1.3966e+06	NA	5194133	23700	0.16981	NA	1.29995e+06	NA	7655341	23700	0.235347	NA	1.21836e+06	NA	5176851	23700	0.2242	NA	1.61207e+06	NA	7190317
	23800	0.268562	NA	1.39356e+06	NA	5188972	23800	0.1697	NA	1.29709e+06	NA	7643415	23800	0.235393	NA	1.21688e+06	NA	5169580	23800	0.224269	NA	1.61014e+06	NA	7179498
	23900	0.268697	NA	1.39356e+06	NA	5186346	23900	0.169597	NA	1.29635e+06	NA	7643737	23900	0.235098	NA	1.21562e+06	NA	5170688	23900	0.224397	NA	1.61076e+06	NA	7178142
	24000	0.268425	NA	1.39337e+06	NA	5190921	24000	0.169482	NA	1.29587e+06	NA	7646027	24000	0.235045	NA	1.215e+06	NA	5169230	24000	0.22414	NA	1.60884e+06	NA	7177831
	24100	0.268113	NA	1.39014e+06	NA	5184900	24100	0.169357	NA	1.29337e+06	NA	7636937	24100	0.235226	NA	1.21447e+06	NA	5162973	24100	0.224189	NA	1.60723e+06	NA	7169102
	24200	0.268339	NA	1.39116e+06	NA	5184342	24200	0.169231	NA	1.29174e+06	NA	7632998	24200	0.234821	NA	1.21142e+06	NA	5158938	24200	0.224144	NA	1.60621e+06	NA	7165982
	24300	0.268203	NA	1.39018e+06	NA	5183312	24300	0.169125	NA	1.2914e+06	NA	7635775	24300	0.234733	NA	1.21239e+06	NA	5164968	24300	0.223916	NA	1.60539e+06	NA	7169602
	24400	0.267843	NA	1.38796e+06	NA	5182003	24400	0.168985	NA	1.28978e+06	NA	7632502	24400	0.234354	NA	1.21065e+06	NA	5165907	24400	0.223764	NA	1.60424e+06	NA	7169340
	24500	0.268096	NA	1.38735e+06	NA	5174816	24500	0.169066	NA	1.28899e+06	NA	7624176	24500	0.23453	NA	1.21039e+06	NA	5160912	24500	0.223643	NA	1.60331e+06	NA	7169043
	24600	0.267649	NA	1.38546e+06	NA	5176396	24600	0.168925	NA	1.28733e+06	NA	7620740	24600	0.234222	NA	1.20774e+06	NA	5156413	24600	0.223461	NA	1.60214e+06	NA	7169662
	24700	0.26767	NA	1.3847e+06	NA	5173153	24700	0.168975	NA	1.28716e+06	NA	7617496	24700	0.234527	NA	1.20859e+06	NA	5153312	24700	0.223416	NA	1.60015e+06	NA	7162205
	24800	0.267697	NA	1.38317e+06	NA	5166909	24800	0.168765	NA	1.28293e+06	NA	7601859	24800	0.234506	NA	1.20631e+06	NA	5144071	24800	0.223321	NA	1.5973e+06	NA	7152505
	24900	0.267643	NA	1.38278e+06	NA	5166523	24900	0.168935	NA	1.2844e+06	NA	7602881	24900	0.234317	NA	1.20434e+06	NA	5139801	24900	0.22355	NA	1.59803e+06	NA	7148439
	25000	0.267408	NA	1.38109e+06	NA	5164717	25000	0.168747	NA	1.28182e+06	NA	7596116	25000	0.233995	NA	1.20212e+06	NA	5137369	25000	0.223244	NA	1.59477e+06	NA	7143604
	25100	0.266965	NA	1.37935e+06	NA	5166794	25100	0.168492	NA	1.28048e+06	NA	7599617	25100	0.233988	NA	1.20318e+06	NA	5142087	25100	0.222907	NA	1.59369e+06	NA	7149557
	25200	0.266588	NA	1.37718e+06	NA	5165928	25200	0.168333	NA	1.27922e+06	NA	7599388	25200	0.233489	NA	1.19997e+06	NA	5139312	25200	0.222777	NA	1.59174e+06	NA	7145003
	25300	0.266932	NA	1.37475e+06	NA	5150206	25300	0.168229	NA	1.27591e+06	NA	7584360	25300	0.233564	NA	1.19919e+06	NA	5134315	25300	0.222999	NA	1.5902e+06	NA	7130982
	25400	0.266566	NA	1.37442e+06	NA	5156026	25400	0.167877	NA	1.2745e+06	NA	7591860	25400	0.233225	NA	1.19785e+06	NA	5136008	25400	0.222493	NA	1.58732e+06	NA	7134249
	25500	0.266743	NA	1.37354e+06	NA	5149292	25500	0.167822	NA	1.27242e+06	NA	7581971	25500	0.233389	NA	1.19743e+06	NA	5130630	25500	0.222584	NA	1.5859e+06	NA	7124930
	25600	0.266673	NA	1.3713e+06	NA	5142244	25600	0.167811	NA	1.27122e+06	NA	7575319	25600	0.233476	NA	1.19676e+06	NA	5125829	25600	0.22245	NA	1.58359e+06	NA	7118870
	25700	0.26655	NA	1.37104e+06	NA	5143676	25700	0.168065	NA	1.27192e+06	NA	7568043	25700	0.233256	NA	1.19569e+06	NA	5126086	25700	0.222438	NA	1.58266e+06	NA	7115076
	25800	0.266131	NA	1.36871e+06	NA	5142974	25800	0.16784	NA	1.27023e+06	NA	7568079	25800	0.233004	NA	1.1931e+06	NA	5120525	25800	0.222088	NA	1.57989e+06	NA	7113779
	25900	0.26593	NA	1.36573e+06	NA	5135671	25900	0.167564	NA	1.2671e+06	NA	7561924	25900	0.232629	NA	1.19001e+06	NA	5115485	25900	0.221818	NA	1.57602e+06	NA	7105031
	26000	0.266215	NA	1.36756e+06	NA	5137062	26000	0.16761	NA	1.26726e+06	NA	7560749	26000	0.232634	NA	1.1892e+06	NA	5111889	26000	0.222193	NA	1.57914e+06	NA	7107063
	26100	0.265993	NA	1.36413e+06	NA	5128455	26100	0.167531	NA	1.26447e+06	NA	7547659	26100	0.232854	NA	1.18907e+06	NA	5106514	26100	0.221975	NA	1.5756e+06	NA	7098123
	26200	0.265948	NA	1.36532e+06	NA	5133805	26200	0.167368	NA	1.26395e+06	NA	7551956	26200	0.23269	NA	1.18701e+06	NA	5101252	26200	0.221977	NA	1.57535e+06	NA	7096877
	26300	0.265924	NA	1.36329e+06	NA	5126606	26300	0.167363	NA	1.26335e+06	NA	7548582	26300	0.232475	NA	1.18662e+06	NA	5104296	26300	0.221837	NA	1.57342e+06	NA	7092665
	26400	0.265932	NA	1.36238e+06	NA	5123051	26400	0.167321	NA	1.26179e+06	NA	7541107	26400	0.232529	NA	1.18437e+06	NA	5093458	26400	0.221975	NA	1.57217e+06	NA	7082660
	26500	0.265818	NA	1.35876e+06	NA	5111597	26500	0.167246	NA	1.25895e+06	NA	7527509	26500	0.232214	NA	1.18128e+06	NA	5087014	26500	0.22178	NA	1.56776e+06	NA	7068967
	26600	0.265677	NA	1.35597e+06	NA	5103819	26600	0.167303	NA	1.25726e+06	NA	7514850	26600	0.232308	NA	1.18045e+06	NA	5081381	26600	0.221966	NA	1.56687e+06	NA	7059071
	26700	0.265704	NA	1.35697e+06	NA	5107085	26700	0.167094	NA	1.2558e+06	NA	7515556	26700	0.232058	NA	1.1788e+06	NA	5079766	26700	0.221774	NA	1.56643e+06	NA	7063198
	26800	0.265667	NA	1.35506e+06	NA	5100621	26800	0.167028	NA	1.25491e+06	NA	7513123	26800	0.232005	NA	1.17781e+06	NA	5076636	26800	0.221458	NA	1.56334e+06	NA	7059301
	26900	0.265481	NA	1.35435e+06	NA	5101486	26900	0.166733	NA	1.25346e+06	NA	7517779	26900	0.231892	NA	1.17761e+06	NA	5078256	26900	0.221458	NA	1.56425e+06	NA	7063412
	27000	0.265225	NA	1.35523e+06	NA	5109757	27000	0.166688	NA	1.25313e+06	NA	7517804	27000	0.231762	NA	1.17776e+06	NA	5081777	27000	0.221446	NA	1.5636e+06	NA	7060854
	27100	0.264825	NA	1.35224e+06	NA	5106165	27100	0.166463	NA	1.25086e+06	NA	7514331	27100	0.231283	NA	1.17482e+06	NA	5079566	27100	0.221245	NA	1.56109e+06	NA	7055908
	27200	0.264743	NA	1.35163e+06	NA	5105433	27200	0.166297	NA	1.24969e+06	NA	7514790	27200	0.231489	NA	1.17621e+06	NA	5081062	27200	0.220935	NA	1.55942e+06	NA	7058285
	27300	0.264691	NA	1.35099e+06	NA	5104019	27300	0.166209	NA	1.24821e+06	NA	7509914	27300	0.231244	NA	1.17443e+06	NA	5078744	27300	0.220831	NA	1.55739e+06	NA	7052390
	27400	0.264576	NA	1.35028e+06	NA	5103546	27400	0.166115	NA	1.24827e+06	NA	7514512	27400	0.231183	NA	1.17346e+06	NA	5075881	27400	0.220705	NA	1.55731e+06	NA	7056041
	27500	0.264788	NA	1.34851e+06	NA	5092791	27500	0.166398	NA	1.24848e+06	NA	7502983	27500	0.231289	NA	1.17257e+06	NA	5069707	27500	0.220665	NA	1.55383e+06	NA	7041570
	27600	0.26438	NA	1.34721e+06	NA	5095727	27600	0.166044	NA	1.24581e+06	NA	7502910	27600	0.231002	NA	1.17224e+06	NA	5074592	27600	0.220573	NA	1.55437e+06	NA	7046947
	27700	0.264301	NA	1.34793e+06	NA	5100000	27700	0.166102	NA	1.24653e+06	NA	7504601	27700	0.231081	NA	1.17213e+06	NA	5072372	27700	0.220565	NA	1.55391e+06	NA	7045114
	27800	0.264495	NA	1.34615e+06	NA	5089533	27800	0.166129	NA	1.24451e+06	NA	7491240	27800	0.231387	NA	1.17154e+06	NA	5063099	27800	0.220729	NA	1.55256e+06	NA	7033753
	27900	0.264494	NA	1.34495e+06	NA	5084987	27900	0.165905	NA	1.24172e+06	NA	7484522	27900	0.230851	NA	1.1694e+06	NA	5065617	27900	0.22031	NA	1.54877e+06	NA	7029987
	28000	0.264419	NA	1.34392e+06	NA	5082541	28000	0.16588	NA	1.24199e+06	NA	7487265	28000	0.230796	NA	1.16902e+06	NA	5065163	28000	0.220118	NA	1.54818e+06	NA	7033426
	28100	0.264199	NA	1.34264e+06	NA	5081921	28100	0.165598	NA	1.23938e+06	NA	7484304	28100	0.230742	NA	1.16843e+06	NA	5063799	28100	0.220057	NA	1.54795e+06	NA	7034305
	28200	0.264149	NA	1.34181e+06	NA	5079755	28200	0.165458	NA	1.23754e+06	NA	7479505	28200	0.230689	NA	1.16728e+06	NA	5059984	28200	0.219871	NA	1.54475e+06	NA	7025703
	28300	0.264026	NA	1.3399e+06	NA	5074880	28300	0.165791	NA	1.23821e+06	NA	7468467	28300	0.230749	NA	1.16503e+06	NA	5048933	28300	0.220111	NA	1.5434e+06	NA	7011903
	28400	0.26407	NA	1.33964e+06	NA	5073049	28400	0.165587	NA	1.23701e+06	NA	7470426	28400	0.230775	NA	1.16641e+06	NA	5054317	28400	0.22008	NA	1.54404e+06	NA	7015798
	28500	0.263936	NA	1.33732e+06	NA	5066843	28500	0.165451	NA	1.23372e+06	NA	7456714	28500	0.23025	NA	1.16216e+06	NA	5047390	28500	0.219889	NA	1.54077e+06	NA	7007034
	28600	0.263792	NA	1.33537e+06	NA	5062230	28600	0.165415	NA	1.23234e+06	NA	7449984	28600	0.230372	NA	1.16115e+06	NA	5040337	28600	0.219733	NA	1.53806e+06	NA	6999676
	28700	0.263815	NA	1.33624e+06	NA	5065078	28700	0.165397	NA	1.23256e+06	NA	7452124	28700	0.230404	NA	1.16154e+06	NA	5041345	28700	0.219796	NA	1.53852e+06	NA	6999777
	28800	0.263628	NA	1.33321e+06	NA	5057159	28800	0.165046	NA	1.22877e+06	NA	7445007	28800	0.230056	NA	1.15832e+06	NA	5034965	28800	0.219399	NA	1.53443e+06	NA	6993792
	28900	0.263939	NA	1.33274e+06	NA	5049422	28900	0.165166	NA	1.22847e+06	NA	7437827	28900	0.230298	NA	1.15802e+06	NA	5028361	28900	0.219451	NA	1.53397e+06	NA	6990045
	29000	0.263822	NA	1.33266e+06	NA	5051336	29000	0.165195	NA	1.22838e+06	NA	7435958	29000	0.230403	NA	1.15938e+06	NA	5031954	29000	0.219693	NA	1.53403e+06	NA	6982578
	29100	0.263689	NA	1.33303e+06	NA	5055322	29100	0.164983	NA	1.2287e+06	NA	7447422	29100	0.230192	NA	1.15923e+06	NA	5035932	29100	0.219471	NA	1.53373e+06	NA	6988289
	29200	0.263578	NA	1.33249e+06	NA	5055378	29200	0.165007	NA	1.22749e+06	NA	7438995	29200	0.229918	NA	1.15797e+06	NA	5036434	29200	0.219364	NA	1.53209e+06	NA	6984233
	29300	0.263406	NA	1.32974e+06	NA	5048257	29300	0.164897	NA	1.22626e+06	NA	7436485	29300	0.229815	NA	1.15602e+06	NA	5030230	29300	0.219359	NA	1.53061e+06	NA	6977640
	29400	0.263371	NA	1.33025e+06	NA	5050863	29400	0.164664	NA	1.22367e+06	NA	7431342	29400	0.229394	NA	1.15343e+06	NA	5028148	29400	0.219075	NA	1.52794e+06	NA	6974534
	29500	0.263247	NA	1.32862e+06	NA	5047039	29500	0.164671	NA	1.22241e+06	NA	7423327	29500	0.229564	NA	1.15343e+06	NA	5024441	29500	0.218899	NA	1.52629e+06	NA	6972571
	29600	0.263491	NA	1.32722e+06	NA	5037057	29600	0.164714	NA	1.22178e+06	NA	7417561	29600	0.229627	NA	1.15118e+06	NA	5013259	29600	0.21904	NA	1.52478e+06	NA	6961226
	29700	0.26311	NA	1.32643e+06	NA	5041364	29700	0.164483	NA	1.22097e+06	NA	7423094	29700	0.229067	NA	1.1488e+06	NA	5015127	29700	0.218674	NA	1.5226e+06	NA	6962899
	29800	0.263097	NA	1.32509e+06	NA	5036515	29800	0.164572	NA	1.22026e+06	NA	7414755	29800	0.229235	NA	1.14939e+06	NA	5014041	29800	0.218872	NA	1.52323e+06	NA	6959459
	29900	0.263084	NA	1.32567e+06	NA	5038958	29900	0.164268	NA	1.21893e+06	NA	7420348	29900	0.22913	NA	1.14994e+06	NA	5018736	29900	0.218948	NA	1.52437e+06	NA	6962272
	30000	0.262865	NA	1.32312e+06	NA	5033442	30000	0.164288	NA	1.21748e+06	NA	7410632	30000	0.229166	NA	1.14793e+06	NA	5009156	30000	0.218947	NA	1.52325e+06	NA	6957169
	30100	0.262836	NA	1.32144e+06	NA	5027624	30100	0.164263	NA	1.21638e+06	NA	7405054	30100	0.229069	NA	1.1468e+06	NA	5006375	30100	0.218707	NA	1.52041e+06	NA	6951802
	30200	0.262852	NA	1.32174e+06	NA	5028475	30200	0.16393	NA	1.21407e+06	NA	7406023	30200	0.228994	NA	1.14619e+06	NA	5005325	30200	0.218425	NA	1.5181e+06	NA	6950232
	30300	0.262602	NA	1.32021e+06	NA	5027435	30300	0.163908	NA	1.21309e+06	NA	7401037	30300	0.228876	NA	1.1448e+06	NA	5001845	30300	0.218339	NA	1.51603e+06	NA	6943441
	30400	0.262637	NA	1.31922e+06	NA	5022969	30400	0.163706	NA	1.21102e+06	NA	7397509	30400	0.228452	NA	1.14347e+06	NA	5005290	30400	0.218195	NA	1.51481e+06	NA	6942458
	30500	0.26224	NA	1.3184e+06	NA	5027468	30500	0.16356	NA	1.21129e+06	NA	7405774	30500	0.228427	NA	1.14336e+06	NA	5005365	30500	0.217949	NA	1.51409e+06	NA	6946978
	30600	0.2623	NA	1.31657e+06	NA	5019332	30600	0.163606	NA	1.21033e+06	NA	7397844	30600	0.228452	NA	1.1429e+06	NA	5002802	30600	0.218111	NA	1.51312e+06	NA	6937387
	30700	0.26221	NA	1.31607e+06	NA	5019173	30700	0.163586	NA	1.20903e+06	NA	7390815	30700	0.228245	NA	1.14094e+06	NA	4998773	30700	0.21789	NA	1.51059e+06	NA	6932813
	30800	0.262416	NA	1.31594e+06	NA	5014700	30800	0.163585	NA	1.2089e+06	NA	7390050	30800	0.228294	NA	1.14137e+06	NA	4999565	30800	0.217892	NA	1.51092e+06	NA	6934259
	30900	0.262216	NA	1.31407e+06	NA	5011399	30900	0.163354	NA	1.20656e+06	NA	7386167	30900	0.228173	NA	1.1395e+06	NA	4994001	30900	0.217815	NA	1.50953e+06	NA	6930320
	31000	0.262187	NA	1.3126e+06	NA	5006333	31000	0.163488	NA	1.20526e+06	NA	7372157	31000	0.228068	NA	1.13668e+06	NA	4983950	31000	0.217865	NA	1.50775e+06	NA	6920573
	31100	0.262115	NA	1.31152e+06	NA	5003620	31100	0.163367	NA	1.20392e+06	NA	7369397	31100	0.228205	NA	1.13702e+06	NA	4982474	31100	0.217833	NA	1.50629e+06	NA	6914864
	31200	0.26162	NA	1.31117e+06	NA	5011748	31200	0.163201	NA	1.20347e+06	NA	7374166	31200	0.228062	NA	1.13728e+06	NA	4986707	31200	0.217399	NA	1.50434e+06	NA	6919723
	31300	0.261673	NA	1.31051e+06	NA	5008206	31300	0.163078	NA	1.20172e+06	NA	7368978	31300	0.22762	NA	1.13451e+06	NA	4984226	31300	0.217203	NA	1.5025e+06	NA	6917501
	31400	0.261819	NA	1.31056e+06	NA	5005596	31400	0.163114	NA	1.20181e+06	NA	7367902	31400	0.22791	NA	1.13457e+06	NA	4978168	31400	0.216967	NA	1.50098e+06	NA	6918036
	31500	0.261582	NA	1.30742e+06	NA	4998135	31500	0.162962	NA	1.19917e+06	NA	7358598	31500	0.227486	NA	1.13303e+06	NA	4980638	31500	0.217055	NA	1.50037e+06	NA	6912402
	31600	0.261557	NA	1.30517e+06	NA	4989995	31600	0.162948	NA	1.19888e+06	NA	7357438	31600	0.227256	NA	1.13078e+06	NA	4975809	31600	0.217222	NA	1.49951e+06	NA	6903124
	31700	0.261593	NA	1.30624e+06	NA	4993408	31700	0.162884	NA	1.19829e+06	NA	7356707	31700	0.22731	NA	1.13128e+06	NA	4976797	31700	0.217039	NA	1.49831e+06	NA	6903388
	31800	0.26156	NA	1.30439e+06	NA	4986945	31800	0.162797	NA	1.19682e+06	NA	7351600	31800	0.227108	NA	1.12961e+06	NA	4973883	31800	0.217088	NA	1.49728e+06	NA	6897108
	31900	0.261381	NA	1.30357e+06	NA	4987234	31900	0.162729	NA	1.19546e+06	NA	7346319	31900	0.22713	NA	1.12822e+06	NA	4967282	31900	0.216751	NA	1.49527e+06	NA	6898553
	32000	0.261277	NA	1.30337e+06	NA	4988468	32000	0.162681	NA	1.19488e+06	NA	7344902	32000	0.227218	NA	1.12945e+06	NA	4970781	32000	0.216771	NA	1.4945e+06	NA	6894366
	32100	0.261427	NA	1.30251e+06	NA	4982296	32100	0.162603	NA	1.19292e+06	NA	7336399	32100	0.227106	NA	1.12778e+06	NA	4965868	32100	0.216805	NA	1.49354e+06	NA	6888871
	32200	0.261313	NA	1.30137e+06	NA	4980122	32200	0.162799	NA	1.19361e+06	NA	7331807	32200	0.226973	NA	1.12566e+06	NA	4959441	32200	0.216532	NA	1.49076e+06	NA	6884728
	32300	0.26083	NA	1.29797e+06	NA	4976318	32300	0.162457	NA	1.19035e+06	NA	7327182	32300	0.226534	NA	1.12246e+06	NA	4954923	32300	0.21651	NA	1.48955e+06	NA	6879828
	32400	0.260887	NA	1.2976e+06	NA	4973799	32400	0.162591	NA	1.1905e+06	NA	7322074	32400	0.226901	NA	1.12296e+06	NA	4949142	32400	0.216798	NA	1.49043e+06	NA	6874722
	32500	0.260676	NA	1.29701e+06	NA	4975565	32500	0.162552	NA	1.19066e+06	NA	7324758	32500	0.226964	NA	1.12339e+06	NA	4949643	32500	0.216539	NA	1.48937e+06	NA	6878073
	32600	0.260752	NA	1.29677e+06	NA	4973181	32600	0.162482	NA	1.18921e+06	NA	7319035	32600	0.226586	NA	1.12209e+06	NA	4952178	32600	0.216476	NA	1.48863e+06	NA	6876632
	32700	0.2607	NA	1.29559e+06	NA	4969652	32700	0.16237	NA	1.18773e+06	NA	7314960	32700	0.226632	NA	1.12175e+06	NA	4949643	32700	0.216374	NA	1.48783e+06	NA	6876181
	32800	0.260376	NA	1.29351e+06	NA	4967873	32800	0.162068	NA	1.18521e+06	NA	7313006	32800	0.22629	NA	1.11962e+06	NA	4947751	32800	0.216117	NA	1.4857e+06	NA	6874532
	32900	0.260312	NA	1.294e+06	NA	4970985	32900	0.161902	NA	1.18519e+06	NA	7320413	32900	0.226436	NA	1.1206e+06	NA	4948877	32900	0.216018	NA	1.4849e+06	NA	6873985
	33000	0.26007	NA	1.29175e+06	NA	4966926	33000	0.162091	NA	1.18477e+06	NA	7309305	33000	0.226788	NA	1.1203e+06	NA	4939858	33000	0.215975	NA	1.48379e+06	NA	6870213
	33100	0.259889	NA	1.2913e+06	NA	4968669	33100	0.161887	NA	1.1856e+06	NA	7323607	33100	0.226106	NA	1.11994e+06	NA	4953154	33100	0.215638	NA	1.48238e+06	NA	6874377
	33200	0.259924	NA	1.29153e+06	NA	4968885	33200	0.161656	NA	1.18372e+06	NA	7322446	33200	0.226114	NA	1.11949e+06	NA	4950991	33200	0.215528	NA	1.48281e+06	NA	6879891
	33300	0.259722	NA	1.28848e+06	NA	4960999	33300	0.161426	NA	1.17989e+06	NA	7309195	33300	0.226081	NA	1.11672e+06	NA	4939470	33300	0.2154	NA	1.47825e+06	NA	6862784
	33400	0.260248	NA	1.2897e+06	NA	4955643	33400	0.161586	NA	1.18066e+06	NA	7306679	33400	0.226115	NA	1.11645e+06	NA	4937560	33400	0.215588	NA	1.47945e+06	NA	6862382
	33500	0.260204	NA	1.28749e+06	NA	4948005	33500	0.161721	NA	1.17955e+06	NA	7293704	33500	0.226024	NA	1.11539e+06	NA	4934809	33500	0.215546	NA	1.47692e+06	NA	6852008
	33600	0.26	NA	1.28624e+06	NA	4947079	33600	0.161545	NA	1.1778e+06	NA	7290856	33600	0.22618	NA	1.11517e+06	NA	4930441	33600	0.215595	NA	1.47668e+06	NA	6849322
	33700	0.260025	NA	1.28905e+06	NA	4957406	33700	0.161742	NA	1.18163e+06	NA	7305627	33700	0.226233	NA	1.11846e+06	NA	4943829	33700	0.215901	NA	1.48053e+06	NA	6857452
	33800	0.259858	NA	1.28734e+06	NA	4954007	33800	0.161646	NA	1.17952e+06	NA	7296955	33800	0.225767	NA	1.11517e+06	NA	4939477	33800	0.215694	NA	1.47803e+06	NA	6852454
	33900	0.259644	NA	1.28504e+06	NA	4949230	33900	0.161535	NA	1.17778e+06	NA	7291175	33900	0.225762	NA	1.113e+06	NA	4929988	33900	0.215472	NA	1.47489e+06	NA	6844927
	34000	0.259492	NA	1.28166e+06	NA	4939098	34000	0.161386	NA	1.17561e+06	NA	7284460	34000	0.225393	NA	1.10944e+06	NA	4922255	34000	0.215279	NA	1.47262e+06	NA	6840522
	34100	0.259965	NA	1.28284e+06	NA	4934676	34100	0.161505	NA	1.17358e+06	NA	7266503	34100	0.22574	NA	1.10898e+06	NA	4912630	34100	0.21529	NA	1.47063e+06	NA	6830910
	34200	0.259429	NA	1.28126e+06	NA	4938770	34200	0.161149	NA	1.1729e+06	NA	7278376	34200	0.225274	NA	1.10841e+06	NA	4920281	34200	0.215033	NA	1.47057e+06	NA	6838812
	34300	0.259575	NA	1.28329e+06	NA	4943815	34300	0.161119	NA	1.17275e+06	NA	7278823	34300	0.225438	NA	1.10899e+06	NA	4919271	34300	0.21507	NA	1.47066e+06	NA	6838052
	34400	0.259502	NA	1.28198e+06	NA	4940160	34400	0.160922	NA	1.17203e+06	NA	7283199	34400	0.225265	NA	1.10778e+06	NA	4917667	34400	0.214791	NA	1.46894e+06	NA	6838954
	34500	0.258969	NA	1.27978e+06	NA	4941828	34500	0.160853	NA	1.17173e+06	NA	7284457	34500	0.224811	NA	1.1067e+06	NA	4922784	34500	0.214711	NA	1.46995e+06	NA	6846172
	34600	0.259139	NA	1.28017e+06	NA	4940074	34600	0.16086	NA	1.17262e+06	NA	7289707	34600	0.225121	NA	1.10887e+06	NA	4925650	34600	0.214764	NA	1.47019e+06	NA	6845584
	34700	0.258998	NA	1.27828e+06	NA	4935468	34700	0.160764	NA	1.17069e+06	NA	7282057	34700	0.224845	NA	1.10611e+06	NA	4919434	34700	0.214674	NA	1.46904e+06	NA	6843103
	34800	0.258696	NA	1.27532e+06	NA	4929828	34800	0.160685	NA	1.16921e+06	NA	7276419	34800	0.224974	NA	1.10538e+06	NA	4913375	34800	0.214393	NA	1.46556e+06	NA	6835837
	34900	0.258913	NA	1.27525e+06	NA	4925414	34900	0.160723	NA	1.16921e+06	NA	7274716	34900	0.224788	NA	1.10527e+06	NA	4916954	34900	0.21454	NA	1.46548e+06	NA	6830799
	35000	0.259177	NA	1.27477e+06	NA	4918537	35000	0.160687	NA	1.167e+06	NA	7262583	35000	0.224669	NA	1.10227e+06	NA	4906185	35000	0.214707	NA	1.46387e+06	NA	6817991
	35100	0.259252	NA	1.27573e+06	NA	4920818	35100	0.160638	NA	1.16711e+06	NA	7265461	35100	0.224624	NA	1.10362e+06	NA	4913214	35100	0.214516	NA	1.46314e+06	NA	6820677
	35200	0.258696	NA	1.27336e+06	NA	4922250	35200	0.160367	NA	1.16495e+06	NA	7264298	35200	0.224465	NA	1.10222e+06	NA	4910434	35200	0.214385	NA	1.46192e+06	NA	6819115
	35300	0.258328	NA	1.27181e+06	NA	4923224	35300	0.160204	NA	1.16363e+06	NA	7263400	35300	0.22423	NA	1.10055e+06	NA	4908161	35300	0.214145	NA	1.45983e+06	NA	6817022
	35400	0.258491	NA	1.27112e+06	NA	4917436	35400	0.160167	NA	1.16161e+06	NA	7252485	35400	0.224307	NA	1.10014e+06	NA	4904632	35400	0.213943	NA	1.45697e+06	NA	6810086
	35500	0.258215	NA	1.26896e+06	NA	4914344	35500	0.160307	NA	1.16174e+06	NA	7246984	35500	0.224204	NA	1.09822e+06	NA	4898292	35500	0.213949	NA	1.45648e+06	NA	6807578
	35600	0.258195	NA	1.26885e+06	NA	4914304	35600	0.160095	NA	1.16008e+06	NA	7246187	35600	0.22373	NA	1.09698e+06	NA	4903128	35600	0.213616	NA	1.45417e+06	NA	6807395
	35700	0.258207	NA	1.26776e+06	NA	4909878	35700	0.159962	NA	1.15856e+06	NA	7242724	35700	0.224009	NA	1.09746e+06	NA	4899166	35700	0.213653	NA	1.45382e+06	NA	6804605
	35800	0.257795	NA	1.26783e+06	NA	4917986	35800	0.159825	NA	1.15854e+06	NA	7248803	35800	0.223915	NA	1.09829e+06	NA	4904951	35800	0.213507	NA	1.45427e+06	NA	6811321
	35900	0.257846	NA	1.26736e+06	NA	4915184	35900	0.159602	NA	1.15571e+06	NA	7241220	35900	0.223615	NA	1.09564e+06	NA	4899659	35900	0.213356	NA	1.4514e+06	NA	6802720
	36000	0.257894	NA	1.26759e+06	NA	4915158	36000	0.15991	NA	1.15675e+06	NA	7233746	36000	0.223826	NA	1.09491e+06	NA	4891794	36000	0.213824	NA	1.45355e+06	NA	6797888
	36100	0.25788	NA	1.26501e+06	NA	4905432	36100	0.1599	NA	1.15486e+06	NA	7222390	36100	0.22363	NA	1.09305e+06	NA	4887764	36100	0.213549	NA	1.44959e+06	NA	6788082
	36200	0.257723	NA	1.26404e+06	NA	4904629	36200	0.159707	NA	1.15461e+06	NA	7229545	36200	0.223512	NA	1.09226e+06	NA	4886827	36200	0.213381	NA	1.44938e+06	NA	6792462
	36300	0.257748	NA	1.26429e+06	NA	4905123	36300	0.159592	NA	1.15302e+06	NA	7224812	36300	0.223459	NA	1.09122e+06	NA	4883333	36300	0.213155	NA	1.44759e+06	NA	6791257
	36400	0.257017	NA	1.26149e+06	NA	4908188	36400	0.159256	NA	1.15069e+06	NA	7225392	36400	0.223202	NA	1.09201e+06	NA	4892470	36400	0.21299	NA	1.44638e+06	NA	6790842
	36500	0.257203	NA	1.2618e+06	NA	4905859	36500	0.159018	NA	1.14951e+06	NA	7228823	36500	0.223005	NA	1.09054e+06	NA	4890212	36500	0.212778	NA	1.44538e+06	NA	6792923
	36600	0.257279	NA	1.26103e+06	NA	4901433	36600	0.159259	NA	1.15024e+06	NA	7222493	36600	0.223155	NA	1.09002e+06	NA	4884561	36600	0.213037	NA	1.44535e+06	NA	6784471
	36700	0.257453	NA	1.26349e+06	NA	4907664	36700	0.159215	NA	1.15088e+06	NA	7228499	36700	0.223218	NA	1.09203e+06	NA	4892192	36700	0.213167	NA	1.44694e+06	NA	6787804
	36800	0.257453	NA	1.26114e+06	NA	4898509	36800	0.159141	NA	1.14883e+06	NA	7218935	36800	0.223329	NA	1.09118e+06	NA	4885995	36800	0.212889	NA	1.4426e+06	NA	6776275
	36900	0.257463	NA	1.26196e+06	NA	4901506	36900	0.159409	NA	1.15051e+06	NA	7217359	36900	0.222907	NA	1.089e+06	NA	4885435	36900	0.213279	NA	1.44619e+06	NA	6780743
	37000	0.257537	NA	1.26182e+06	NA	4899567	37000	0.159145	NA	1.14853e+06	NA	7216883	37000	0.222923	NA	1.08919e+06	NA	4885938	37000	0.213034	NA	1.44479e+06	NA	6781974
	37100	0.257339	NA	1.26112e+06	NA	4900613	37100	0.159155	NA	1.14701e+06	NA	7206921	37100	0.223086	NA	1.08826e+06	NA	4878202	37100	0.212833	NA	1.44271e+06	NA	6778578
	37200	0.256961	NA	1.25854e+06	NA	4897801	37200	0.158835	NA	1.1446e+06	NA	7206231	37200	0.222664	NA	1.08593e+06	NA	4876999	37200	0.212741	NA	1.44068e+06	NA	6772004
	37300	0.257139	NA	1.25796e+06	NA	4892127	37300	0.158829	NA	1.14477e+06	NA	7207602	37300	0.222671	NA	1.08575e+06	NA	4876031	37300	0.212818	NA	1.44151e+06	NA	6773445
	37400	0.256859	NA	1.25529e+06	NA	4887067	37400	0.158839	NA	1.14468e+06	NA	7206584	37400	0.222678	NA	1.08471e+06	NA	4871227	37400	0.212427	NA	1.4389e+06	NA	6773642
	37500	0.257138	NA	1.25741e+06	NA	4890008	37500	0.15873	NA	1.14425e+06	NA	7208817	37500	0.222694	NA	1.08606e+06	NA	4876924	37500	0.212632	NA	1.44006e+06	NA	6772530
	37600	0.257081	NA	1.25768e+06	NA	4892143	37600	0.158767	NA	1.14438e+06	NA	7207915	37600	0.222636	NA	1.08609e+06	NA	4878314	37600	0.21255	NA	1.43916e+06	NA	6770924
	37700	0.257104	NA	1.25739e+06	NA	4890590	37700	0.158615	NA	1.14312e+06	NA	7206921	37700	0.222309	NA	1.08338e+06	NA	4873299	37700	0.212709	NA	1.44041e+06	NA	6771718
	37800	0.256738	NA	1.25385e+06	NA	4883787	37800	0.158516	NA	1.14133e+06	NA	7200095	37800	0.222162	NA	1.08184e+06	NA	4869570	37800	0.212473	NA	1.43772e+06	NA	6766618
	37900	0.256814	NA	1.25395e+06	NA	4882736	37900	0.158539	NA	1.14123e+06	NA	7198392	37900	0.222269	NA	1.08155e+06	NA	4865962	37900	0.212622	NA	1.43828e+06	NA	6764476
	38000	0.257131	NA	1.25496e+06	NA	4880607	38000	0.158516	NA	1.14081e+06	NA	7196817	38000	0.222353	NA	1.08145e+06	NA	4863648	38000	0.212621	NA	1.43728e+06	NA	6759822
	38100	0.256765	NA	1.25378e+06	NA	4882985	38100	0.158503	NA	1.14043e+06	NA	7195004	38100	0.222311	NA	1.08099e+06	NA	4862516	38100	0.212329	NA	1.43592e+06	NA	6762737
	38200	0.256566	NA	1.25016e+06	NA	4872654	38200	0.158606	NA	1.13861e+06	NA	7178845	38200	0.222397	NA	1.07974e+06	NA	4855015	38200	0.212282	NA	1.43243e+06	NA	6747803
	38300	0.256767	NA	1.25138e+06	NA	4873604	38300	0.158593	NA	1.13826e+06	NA	7177286	38300	0.222182	NA	1.07837e+06	NA	4853548	38300	0.212449	NA	1.43274e+06	NA	6743924
	38400	0.256679	NA	1.24873e+06	NA	4864935	38400	0.158439	NA	1.13672e+06	NA	7174467	38400	0.222213	NA	1.07842e+06	NA	4853073	38400	0.212096	NA	1.42977e+06	NA	6741144
	38500	0.256361	NA	1.24872e+06	NA	4870952	38500	0.158098	NA	1.13603e+06	NA	7185624	38500	0.221763	NA	1.07745e+06	NA	4858590	38500	0.211634	NA	1.42811e+06	NA	6748021
	38600	0.256438	NA	1.24953e+06	NA	4872627	38600	0.158084	NA	1.13566e+06	NA	7183929	38600	0.22162	NA	1.07598e+06	NA	4855046	38600	0.211759	NA	1.42873e+06	NA	6746968
	38700	0.256626	NA	1.24986e+06	NA	4870347	38700	0.158241	NA	1.13524e+06	NA	7174138	38700	0.221409	NA	1.07431e+06	NA	4852148	38700	0.21201	NA	1.42978e+06	NA	6743918
	38800	0.256477	NA	1.24798e+06	NA	4865852	38800	0.157928	NA	1.13247e+06	NA	7170809	38800	0.221371	NA	1.07312e+06	NA	4847614	38800	0.21185	NA	1.42694e+06	NA	6735587
	38900	0.256386	NA	1.24497e+06	NA	4855860	38900	0.158176	NA	1.1317e+06	NA	7154684	38900	0.221709	NA	1.07178e+06	NA	4834170	38900	0.212177	NA	1.42596e+06	NA	6720639
	39000	0.256038	NA	1.24183e+06	NA	4850165	39000	0.158071	NA	1.12994e+06	NA	7148300	39000	0.221604	NA	1.07073e+06	NA	4831714	39000	0.212049	NA	1.42357e+06	NA	6713385
	39100	0.256215	NA	1.24378e+06	NA	4854446	39100	0.158122	NA	1.13063e+06	NA	7150341	39100	0.221814	NA	1.07212e+06	NA	4833406	39100	0.211877	NA	1.42349e+06	NA	6718445
	39200	0.256138	NA	1.24313e+06	NA	4853354	39200	0.158077	NA	1.13164e+06	NA	7158800	39200	0.22174	NA	1.07193e+06	NA	4834196	39200	0.211884	NA	1.42562e+06	NA	6728317
	39300	0.25576	NA	1.24353e+06	NA	4862096	39300	0.157912	NA	1.13189e+06	NA	7167836	39300	0.221601	NA	1.07312e+06	NA	4842563	39300	0.211727	NA	1.42661e+06	NA	6737954
	39400	0.255539	NA	1.24282e+06	NA	4863527	39400	0.157703	NA	1.13057e+06	NA	7168930	39400	0.221314	NA	1.07247e+06	NA	4845929	39400	0.211465	NA	1.4237e+06	NA	6732560
	39500	0.255312	NA	1.24049e+06	NA	4858700	39500	0.157628	NA	1.1285e+06	NA	7159278	39500	0.221433	NA	1.07195e+06	NA	4840983	39500	0.211252	NA	1.42162e+06	NA	6729503
	39600	0.255579	NA	1.24107e+06	NA	4855925	39600	0.157458	NA	1.12756e+06	NA	7161027	39600	0.221299	NA	1.07109e+06	NA	4840012	39600	0.21131	NA	1.42167e+06	NA	6727917
	39700	0.255451	NA	1.23972e+06	NA	4853059	39700	0.157562	NA	1.12685e+06	NA	7151785	39700	0.221594	NA	1.07074e+06	NA	4831972	39700	0.211397	NA	1.42011e+06	NA	6717750
	39800	0.255254	NA	1.23742e+06	NA	4847813	39800	0.157424	NA	1.12439e+06	NA	7142439	39800	0.220808	NA	1.06527e+06	NA	4824438	39800	0.211115	NA	1.41719e+06	NA	6712871
	39900	0.255033	NA	1.2343e+06	NA	4839742	39900	0.157202	NA	1.12113e+06	NA	7131760	39900	0.221178	NA	1.06628e+06	NA	4820914	39900	0.211357	NA	1.41678e+06	NA	6703246
	40000	0.255235	NA	1.23349e+06	NA	4832765	40000	0.1572	NA	1.11999e+06	NA	7124588	40000	0.220958	NA	1.06363e+06	NA	4813743	40000	0.211203	NA	1.41483e+06	NA	6698924
	40100	0.255632	NA	1.23606e+06	NA	4835318	40100	0.157401	NA	1.12217e+06	NA	7129357	40100	0.221246	NA	1.0649e+06	NA	4813215	40100	0.211329	NA	1.41555e+06	NA	6698331
	40200	0.255364	NA	1.23395e+06	NA	4832134	40200	0.157232	NA	1.12128e+06	NA	7131332	40200	0.220874	NA	1.06324e+06	NA	4813790	40200	0.211021	NA	1.41387e+06	NA	6700136
	40300	0.255034	NA	1.23233e+06	NA	4832042	40300	0.157097	NA	1.1191e+06	NA	7123626	40300	0.220745	NA	1.0614e+06	NA	4808272	40300	0.211126	NA	1.41293e+06	NA	6692375
	40400	0.254903	NA	1.23248e+06	NA	4835108	40400	0.15698	NA	1.11812e+06	NA	7122697	40400	0.220368	NA	1.06046e+06	NA	4812236	40400	0.211008	NA	1.41326e+06	NA	6697656
	40500	0.254844	NA	1.23307e+06	NA	4838514	40500	0.156851	NA	1.11754e+06	NA	7124807	40500	0.220637	NA	1.06232e+06	NA	4814800	40500	0.210648	NA	1.41169e+06	NA	6701636
	40600	0.254878	NA	1.23096e+06	NA	4829622	40600	0.156963	NA	1.11753e+06	NA	7119711	40600	0.220728	NA	1.06085e+06	NA	4806138	40600	0.210753	NA	1.41117e+06	NA	6695848
	40700	0.254736	NA	1.23035e+06	NA	4829897	40700	0.156801	NA	1.11652e+06	NA	7120648	40700	0.220019	NA	1.05784e+06	NA	4807961	40700	0.210489	NA	1.40911e+06	NA	6694456
	40800	0.25515	NA	1.23326e+06	NA	4833475	40800	0.156886	NA	1.11676e+06	NA	7118302	40800	0.22045	NA	1.06075e+06	NA	4811765	40800	0.210774	NA	1.41175e+06	NA	6697939
	40900	0.254511	NA	1.22905e+06	NA	4829046	40900	0.156712	NA	1.11469e+06	NA	7112971	40900	0.220193	NA	1.05885e+06	NA	4808745	40900	0.210367	NA	1.40745e+06	NA	6690446
	41000	0.254478	NA	1.2275e+06	NA	4823612	41000	0.156527	NA	1.1125e+06	NA	7107415	41000	0.219797	NA	1.05629e+06	NA	4805750	41000	0.210281	NA	1.4071e+06	NA	6691525
	41100	0.254465	NA	1.22766e+06	NA	4824470	41100	0.156465	NA	1.11158e+06	NA	7104389	41100	0.21974	NA	1.05483e+06	NA	4800362	41100	0.210199	NA	1.4047e+06	NA	6682714
	41200	0.254444	NA	1.22536e+06	NA	4815838	41200	0.156429	NA	1.11036e+06	NA	7098170	41200	0.219833	NA	1.05473e+06	NA	4797865	41200	0.210458	NA	1.40388e+06	NA	6670605
	41300	0.25476	NA	1.22533e+06	NA	4809760	41300	0.156616	NA	1.11033e+06	NA	7089534	41300	0.220101	NA	1.05413e+06	NA	4789292	41300	0.210538	NA	1.40215e+06	NA	6659833
	41400	0.254611	NA	1.22375e+06	NA	4806337	41400	0.156418	NA	1.10808e+06	NA	7084061	41400	0.22006	NA	1.05254e+06	NA	4782993	41400	0.210537	NA	1.40147e+06	NA	6656627
	41500	0.25444	NA	1.22216e+06	NA	4803310	41500	0.156457	NA	1.10803e+06	NA	7082009	41500	0.21983	NA	1.05141e+06	NA	4782844	41500	0.210175	NA	1.39825e+06	NA	6652798
	41600	0.254661	NA	1.22128e+06	NA	4795721	41600	0.156438	NA	1.10619e+06	NA	7071067	41600	0.22015	NA	1.05084e+06	NA	4773282	41600	0.210148	NA	1.39595e+06	NA	6642682
	41700	0.254506	NA	1.21971e+06	NA	4792458	41700	0.156158	NA	1.10393e+06	NA	7069286	41700	0.219965	NA	1.04987e+06	NA	4772882	41700	0.210293	NA	1.39693e+06	NA	6642781
	41800	0.254575	NA	1.2206e+06	NA	4794669	41800	0.156222	NA	1.10483e+06	NA	7072188	41800	0.220001	NA	1.05042e+06	NA	4774609	41800	0.210296	NA	1.39685e+06	NA	6642304
	41900	0.254139	NA	1.21979e+06	NA	4799682	41900	0.155904	NA	1.10219e+06	NA	7069703	41900	0.219565	NA	1.04747e+06	NA	4770652	41900	0.209724	NA	1.39308e+06	NA	6642438
	42000	0.254273	NA	1.22039e+06	NA	4799535	42000	0.156342	NA	1.10407e+06	NA	7061865	42000	0.219554	NA	1.04731e+06	NA	4770202	42000	0.210068	NA	1.39406e+06	NA	6636260
	42100	0.254221	NA	1.21861e+06	NA	4793485	42100	0.156163	NA	1.10276e+06	NA	7061564	42100	0.219685	NA	1.04763e+06	NA	4768769	42100	0.210005	NA	1.39321e+06	NA	6634160
	42200	0.254202	NA	1.21833e+06	NA	4792751	42200	0.156047	NA	1.10129e+06	NA	7057428	42200	0.219566	NA	1.04695e+06	NA	4768251	42200	0.209931	NA	1.39244e+06	NA	6632821
	42300	0.253771	NA	1.21507e+06	NA	4788043	42300	0.156124	NA	1.10118e+06	NA	7053272	42300	0.219577	NA	1.04672e+06	NA	4767012	42300	0.209739	NA	1.39078e+06	NA	6631005
	42400	0.253615	NA	1.21482e+06	NA	4789992	42400	0.155758	NA	1.09838e+06	NA	7051860	42400	0.219462	NA	1.04624e+06	NA	4767307	42400	0.209268	NA	1.38689e+06	NA	6627341
	42500	0.253975	NA	1.21697e+06	NA	4791697	42500	0.155769	NA	1.09943e+06	NA	7058094	42500	0.218997	NA	1.04558e+06	NA	4774405	42500	0.209352	NA	1.39043e+06	NA	6641574
	42600	0.253832	NA	1.21698e+06	NA	4794442	42600	0.155699	NA	1.09853e+06	NA	7055435	42600	0.218814	NA	1.04445e+06	NA	4773229	42600	0.209228	NA	1.38986e+06	NA	6642789
	42700	0.253702	NA	1.21576e+06	NA	4792097	42700	0.155572	NA	1.09805e+06	NA	7058102	42700	0.219099	NA	1.04527e+06	NA	4770748	42700	0.209346	NA	1.38922e+06	NA	6635981
	42800	0.253281	NA	1.21073e+06	NA	4780169	42800	0.155423	NA	1.09486e+06	NA	7044383	42800	0.219087	NA	1.0428e+06	NA	4759770	42800	0.20911	NA	1.38608e+06	NA	6628461
	42900	0.253542	NA	1.21301e+06	NA	4784259	42900	0.155657	NA	1.09639e+06	NA	7043614	42900	0.219199	NA	1.04408e+06	NA	4763150	42900	0.209447	NA	1.38815e+06	NA	6627679
	43000	0.253345	NA	1.21091e+06	NA	4779688	43000	0.155556	NA	1.09491e+06	NA	7038706	43000	0.218751	NA	1.04064e+06	NA	4757197	43000	0.209363	NA	1.38667e+06	NA	6623276
	43100	0.253059	NA	1.20984e+06	NA	4780863	43100	0.155439	NA	1.09359e+06	NA	7035489	43100	0.218842	NA	1.04037e+06	NA	4753975	43100	0.209129	NA	1.38446e+06	NA	6620129
	43200	0.253569	NA	1.2113e+06	NA	4777020	43200	0.15546	NA	1.09363e+06	NA	7034773	43200	0.21883	NA	1.03952e+06	NA	4750341	43200	0.209233	NA	1.38479e+06	NA	6618424
	43300	0.253585	NA	1.21055e+06	NA	4773760	43300	0.155398	NA	1.09248e+06	NA	7030206	43300	0.218854	NA	1.03947e+06	NA	4749601	43300	0.209377	NA	1.38543e+06	NA	6616935
	43400	0.253668	NA	1.21246e+06	NA	4779718	43400	0.155538	NA	1.09427e+06	NA	7035420	43400	0.218822	NA	1.04004e+06	NA	4752909	43400	0.209281	NA	1.38509e+06	NA	6618328
	43500	0.253127	NA	1.20893e+06	NA	4775961	43500	0.155485	NA	1.09297e+06	NA	7029421	43500	0.218874	NA	1.03971e+06	NA	4750269	43500	0.209269	NA	1.38407e+06	NA	6613846
	43600	0.253034	NA	1.20781e+06	NA	4773306	43600	0.1551	NA	1.0902e+06	NA	7029014	43600	0.218611	NA	1.03831e+06	NA	4749585	43600	0.20909	NA	1.38155e+06	NA	6607417
	43700	0.252816	NA	1.20789e+06	NA	4777734	43700	0.155284	NA	1.09238e+06	NA	7034691	43700	0.218256	NA	1.03696e+06	NA	4751106	43700	0.209004	NA	1.38168e+06	NA	6610766
	43800	0.252887	NA	1.20753e+06	NA	4774983	43800	0.155094	NA	1.08943e+06	NA	7024325	43800	0.218272	NA	1.03626e+06	NA	4747555	43800	0.208898	NA	1.37976e+06	NA	6604948
	43900	0.252857	NA	1.20512e+06	NA	4766029	43900	0.155174	NA	1.08828e+06	NA	7013301	43900	0.218463	NA	1.03505e+06	NA	4737869	43900	0.209099	NA	1.37867e+06	NA	6593379
	44000	0.25272	NA	1.20461e+06	NA	4766571	44000	0.155078	NA	1.08787e+06	NA	7014979	44000	0.218371	NA	1.03464e+06	NA	4737985	44000	0.208641	NA	1.37571e+06	NA	6593666
	44100	0.252967	NA	1.20357e+06	NA	4757794	44100	0.15508	NA	1.08728e+06	NA	7011126	44100	0.218426	NA	1.03499e+06	NA	4738399	44100	0.208703	NA	1.37463e+06	NA	6586543
	44200	0.252559	NA	1.20155e+06	NA	4757514	44200	0.154947	NA	1.08552e+06	NA	7005760	44200	0.218598	NA	1.03515e+06	NA	4735399	44200	0.208487	NA	1.3736e+06	NA	6588422
	44300	0.25255	NA	1.20082e+06	NA	4754796	44300	0.155036	NA	1.08562e+06	NA	7002370	44300	0.218404	NA	1.03397e+06	NA	4734199	44300	0.20865	NA	1.37399e+06	NA	6585148
	44400	0.252533	NA	1.20273e+06	NA	4762688	44400	0.155058	NA	1.08618e+06	NA	7005022	44400	0.218086	NA	1.03248e+06	NA	4734287	44400	0.208438	NA	1.3737e+06	NA	6590444
	44500	0.25248	NA	1.20046e+06	NA	4754698	44500	0.154899	NA	1.08374e+06	NA	6996392	44500	0.218219	NA	1.03104e+06	NA	4724798	44500	0.208453	NA	1.37152e+06	NA	6579523
	44600	0.25236	NA	1.19944e+06	NA	4752898	44600	0.154859	NA	1.0836e+06	NA	6997339	44600	0.21794	NA	1.03067e+06	NA	4729138	44600	0.208613	NA	1.37184e+06	NA	6575993
	44700	0.252508	NA	1.19913e+06	NA	4748863	44700	0.154712	NA	1.08257e+06	NA	6997329	44700	0.21836	NA	1.03139e+06	NA	4723331	44700	0.208429	NA	1.37004e+06	NA	6573160
	44800	0.25241	NA	1.19816e+06	NA	4746865	44800	0.154884	NA	1.08365e+06	NA	6996503	44800	0.218294	NA	1.03188e+06	NA	4727028	44800	0.208333	NA	1.37007e+06	NA	6576345
	44900	0.252258	NA	1.19721e+06	NA	4745965	44900	0.154664	NA	1.08109e+06	NA	6989973	44900	0.217975	NA	1.02987e+06	NA	4724704	44900	0.208286	NA	1.36747e+06	NA	6565335
	45000	0.252182	NA	1.19742e+06	NA	4748244	45000	0.154375	NA	1.07941e+06	NA	6992134	45000	0.217454	NA	1.02781e+06	NA	4726567	45000	0.2081	NA	1.3669e+06	NA	6568493
	45100	0.252499	NA	1.20045e+06	NA	4754278	45100	0.154403	NA	1.08089e+06	NA	7000471	45100	0.217521	NA	1.02934e+06	NA	4732149	45100	0.208141	NA	1.36922e+06	NA	6578318
	45200	0.252055	NA	1.19609e+06	NA	4745343	45200	0.154301	NA	1.0787e+06	NA	6990887	45200	0.217296	NA	1.02713e+06	NA	4726870	45200	0.207956	NA	1.36707e+06	NA	6573829
	45300	0.252035	NA	1.19653e+06	NA	4747456	45300	0.154271	NA	1.07858e+06	NA	6991462	45300	0.217145	NA	1.02692e+06	NA	4729201	45300	0.20783	NA	1.36686e+06	NA	6576816
	45400	0.251868	NA	1.19601e+06	NA	4748535	45400	0.154344	NA	1.07924e+06	NA	6992483	45400	0.217237	NA	1.02704e+06	NA	4727732	45400	0.207795	NA	1.36691e+06	NA	6578176
	45500	0.251773	NA	1.19458e+06	NA	4744687	45500	0.154325	NA	1.07888e+06	NA	6990992	45500	0.217351	NA	1.02667e+06	NA	4723576	45500	0.207731	NA	1.36591e+06	NA	6575372
	45600	0.251648	NA	1.19439e+06	NA	4746276	45600	0.154179	NA	1.07811e+06	NA	6992574	45600	0.217255	NA	1.02571e+06	NA	4721247	45600	0.207619	NA	1.36572e+06	NA	6578007
	45700	0.251815	NA	1.19518e+06	NA	4746279	45700	0.154107	NA	1.07747e+06	NA	6991682	45700	0.217176	NA	1.02588e+06	NA	4723727	45700	0.207615	NA	1.36463e+06	NA	6572862
	45800	0.251365	NA	1.19311e+06	NA	4746508	45800	0.154109	NA	1.07639e+06	NA	6984600	45800	0.216939	NA	1.02373e+06	NA	4718988	45800	0.207564	NA	1.36222e+06	NA	6562855
	45900	0.251364	NA	1.19176e+06	NA	4741184	45900	0.153971	NA	1.07448e+06	NA	6978449	45900	0.216621	NA	1.02153e+06	NA	4715747	45900	0.207534	NA	1.36067e+06	NA	6556363
	46000	0.251402	NA	1.19183e+06	NA	4740707	46000	0.153918	NA	1.07389e+06	NA	6977013	46000	0.216948	NA	1.02339e+06	NA	4717237	46000	0.207364	NA	1.36123e+06	NA	6564464
	46100	0.251017	NA	1.18994e+06	NA	4740491	46100	0.1537	NA	1.07274e+06	NA	6979490	46100	0.216832	NA	1.02222e+06	NA	4714364	46100	0.207104	NA	1.35955e+06	NA	6564587
	46200	0.251275	NA	1.19057e+06	NA	4738095	46200	0.153794	NA	1.07278e+06	NA	6975446	46200	0.217169	NA	1.02315e+06	NA	4711340	46200	0.207153	NA	1.3598e+06	NA	6564230
	46300	0.251272	NA	1.18897e+06	NA	4731811	46300	0.15385	NA	1.07193e+06	NA	6967396	46300	0.217029	NA	1.02175e+06	NA	4707893	46300	0.207349	NA	1.35824e+06	NA	6550518
	46400	0.251051	NA	1.18739e+06	NA	4729665	46400	0.153847	NA	1.071e+06	NA	6961486	46400	0.216977	NA	1.01979e+06	NA	4700014	46400	0.20727	NA	1.35679e+06	NA	6546002
	46500	0.251308	NA	1.18922e+06	NA	4732133	46500	0.153818	NA	1.07099e+06	NA	6962692	46500	0.217128	NA	1.02086e+06	NA	4701645	46500	0.207368	NA	1.35729e+06	NA	6545318
	46600	0.251221	NA	1.18831e+06	NA	4730144	46600	0.153564	NA	1.06908e+06	NA	6961780	46600	0.21705	NA	1.01958e+06	NA	4697462	46600	0.207304	NA	1.35655e+06	NA	6543771
	46700	0.251491	NA	1.18852e+06	NA	4725896	46700	0.153765	NA	1.06903e+06	NA	6952335	46700	0.217147	NA	1.01958e+06	NA	4695354	46700	0.207299	NA	1.35485e+06	NA	6535744
	46800	0.251596	NA	1.18708e+06	NA	4718186	46800	0.154106	NA	1.07032e+06	NA	6945347	46800	0.217299	NA	1.01869e+06	NA	4687944	46800	0.20754	NA	1.35607e+06	NA	6534029
	46900	0.251268	NA	1.18506e+06	NA	4716341	46900	0.153742	NA	1.06844e+06	NA	6949560	46900	0.21676	NA	1.01614e+06	NA	4687835	46900	0.207282	NA	1.35428e+06	NA	6533496
	47000	0.251359	NA	1.18554e+06	NA	4716527	47000	0.153766	NA	1.06856e+06	NA	6949250	47000	0.217106	NA	1.01859e+06	NA	4691682	47000	0.207239	NA	1.35394e+06	NA	6533214
	47100	0.251135	NA	1.18491e+06	NA	4718222	47100	0.153627	NA	1.06773e+06	NA	6950160	47100	0.216964	NA	1.01794e+06	NA	4691749	47100	0.207413	NA	1.35426e+06	NA	6529309
	47200	0.251153	NA	1.18546e+06	NA	4720090	47200	0.153416	NA	1.06677e+06	NA	6953488	47200	0.216651	NA	1.01642e+06	NA	4691522	47200	0.207315	NA	1.35457e+06	NA	6533868
	47300	0.251103	NA	1.18433e+06	NA	4716503	47300	0.153368	NA	1.06601e+06	NA	6950652	47300	0.216541	NA	1.01619e+06	NA	4692836	47300	0.207052	NA	1.35148e+06	NA	6527241
	47400	0.251029	NA	1.18443e+06	NA	4718292	47400	0.153472	NA	1.06621e+06	NA	6947293	47400	0.216547	NA	1.01622e+06	NA	4692829	47400	0.207006	NA	1.35176e+06	NA	6530041
	47500	0.250712	NA	1.18117e+06	NA	4711248	47500	0.15322	NA	1.06281e+06	NA	6936533	47500	0.216352	NA	1.01395e+06	NA	4686589	47500	0.206843	NA	1.34863e+06	NA	6520069
	47600	0.250553	NA	1.1803e+06	NA	4710780	47600	0.153175	NA	1.06253e+06	NA	6936722	47600	0.21632	NA	1.01303e+06	NA	4682998	47600	0.206912	NA	1.34858e+06	NA	6517659
	47700	0.250637	NA	1.17783e+06	NA	4699343	47700	0.153122	NA	1.06065e+06	NA	6926835	47700	0.21618	NA	1.01077e+06	NA	4675587	47700	0.206976	NA	1.34712e+06	NA	6508594
	47800	0.251013	NA	1.17873e+06	NA	4695898	47800	0.15311	NA	1.06032e+06	NA	6925206	47800	0.216449	NA	1.01125e+06	NA	4671999	47800	0.206928	NA	1.34677e+06	NA	6508389
	47900	0.250789	NA	1.17934e+06	NA	4702499	47900	0.153027	NA	1.06057e+06	NA	6930611	47900	0.215878	NA	1.01009e+06	NA	4678956	47900	0.206768	NA	1.34694e+06	NA	6514243
	48000	0.250725	NA	1.17949e+06	NA	4704301	48000	0.153054	NA	1.06017e+06	NA	6926754	48000	0.216224	NA	1.01091e+06	NA	4675288	48000	0.206815	NA	1.34723e+06	NA	6514191
	48100	0.250497	NA	1.17781e+06	NA	4701892	48100	0.152896	NA	1.05849e+06	NA	6922907	48100	0.216126	NA	1.0109e+06	NA	4677359	48100	0.206434	NA	1.34398e+06	NA	6510463
	48200	0.250559	NA	1.17863e+06	NA	4704008	48200	0.15275	NA	1.05778e+06	NA	6924923	48200	0.215842	NA	1.00976e+06	NA	4678230	48200	0.206488	NA	1.34483e+06	NA	6512847
	48300	0.250665	NA	1.17778e+06	NA	4698638	48300	0.152977	NA	1.05898e+06	NA	6922488	48300	0.215772	NA	1.0083e+06	NA	4672999	48300	0.206638	NA	1.34585e+06	NA	6513096
	48400	0.250531	NA	1.17752e+06	NA	4700096	48400	0.152895	NA	1.05846e+06	NA	6922749	48400	0.215575	NA	1.00797e+06	NA	4675755	48400	0.206589	NA	1.34515e+06	NA	6511262
	48500	0.250254	NA	1.17423e+06	NA	4692167	48500	0.152665	NA	1.05578e+06	NA	6915645	48500	0.215661	NA	1.00724e+06	NA	4670490	48500	0.206264	NA	1.34187e+06	NA	6505589
	48600	0.250119	NA	1.17494e+06	NA	4697532	48600	0.152583	NA	1.05619e+06	NA	6922084	48600	0.215698	NA	1.00807e+06	NA	4673504	48600	0.206323	NA	1.3439e+06	NA	6513571
	48700	0.24998	NA	1.17425e+06	NA	4697351	48700	0.152446	NA	1.05482e+06	NA	6919308	48700	0.215343	NA	1.00715e+06	NA	4676933	48700	0.206264	NA	1.34216e+06	NA	6506973
	48800	0.249712	NA	1.17437e+06	NA	4702881	48800	0.152458	NA	1.05594e+06	NA	6926104	48800	0.215299	NA	1.00689e+06	NA	4676711	48800	0.206153	NA	1.34293e+06	NA	6514245
	48900	0.24968	NA	1.17491e+06	NA	4705655	48900	0.152362	NA	1.05485e+06	NA	6923279	48900	0.21524	NA	1.00714e+06	NA	4679157	48900	0.205961	NA	1.34245e+06	NA	6517963
	49000	0.249681	NA	1.17521e+06	NA	4706822	49000	0.152195	NA	1.05469e+06	NA	6929891	49000	0.215156	NA	1.00736e+06	NA	4681998	49000	0.205789	NA	1.34186e+06	NA	6520568
	49100	0.249732	NA	1.17639e+06	NA	4710621	49100	0.152234	NA	1.05577e+06	NA	6935212	49100	0.215239	NA	1.00883e+06	NA	4686995	49100	0.205495	NA	1.34104e+06	NA	6525917
	49200	0.249567	NA	1.17536e+06	NA	4709608	49200	0.15233	NA	1.05584e+06	NA	6931273	49200	0.21504	NA	1.00751e+06	NA	4685239	49200	0.205909	NA	1.34391e+06	NA	6526736
	49300	0.249666	NA	1.17347e+06	NA	4700168	49300	0.152358	NA	1.05441e+06	NA	6920600	49300	0.214805	NA	1.00536e+06	NA	4680347	49300	0.205776	NA	1.34056e+06	NA	6514682
	49400	0.249547	NA	1.17392e+06	NA	4704197	49400	0.152435	NA	1.05599e+06	NA	6927493	49400	0.214688	NA	1.00461e+06	NA	4679382	49400	0.205648	NA	1.3391e+06	NA	6511614
	49500	0.249721	NA	1.17442e+06	NA	4702935	49500	0.152243	NA	1.05393e+06	NA	6922704	49500	0.214868	NA	1.00461e+06	NA	4675498	49500	0.205595	NA	1.33819e+06	NA	6508888
	49600	0.249406	NA	1.17116e+06	NA	4695796	49600	0.152191	NA	1.0524e+06	NA	6914984	49600	0.214532	NA	1.00214e+06	NA	4671276	49600	0.205363	NA	1.33533e+06	NA	6502273
	49700	0.249592	NA	1.17081e+06	NA	4690886	49700	0.152251	NA	1.05238e+06	NA	6912104	49700	0.214562	NA	1.0011e+06	NA	4665789	49700	0.205652	NA	1.33647e+06	NA	6498714
	49800	0.249764	NA	1.17194e+06	NA	4692177	49800	0.152239	NA	1.05239e+06	NA	6912777	49800	0.214679	NA	1.00265e+06	NA	4670444	49800	0.205549	NA	1.33711e+06	NA	6505097
	49900	0.249481	NA	1.17038e+06	NA	4691257	49900	0.151937	NA	1.05067e+06	NA	6915218	49900	0.214631	NA	1.00161e+06	NA	4666678	49900	0.205435	NA	1.33607e+06	NA	6503609
	50000	0.249143	NA	1.17017e+06	NA	4696770	50000	0.151851	NA	1.05114e+06	NA	6922184	50000	0.214179	NA	1.00144e+06	NA	4675705	50000	0.205178	NA	1.3353e+06	NA	6508020
	50100	0.249308	NA	1.17135e+06	NA	4698399	50100	0.151962	NA	1.05128e+06	NA	6918059	50100	0.214914	NA	1.00454e+06	NA	4674144	50100	0.205394	NA	1.33745e+06	NA	6511622
	50200	0.249223	NA	1.17003e+06	NA	4694698	50200	0.151796	NA	1.05e+06	NA	6917205	50200	0.214438	NA	1.00073e+06	NA	4666741	50200	0.205255	NA	1.33573e+06	NA	6507678
	50300	0.248784	NA	1.16669e+06	NA	4689573	50300	0.151645	NA	1.04719e+06	NA	6905541	50300	0.214256	NA	998853	NA	4661954	50300	0.205173	NA	1.33236e+06	NA	6493838
	50400	0.249039	NA	1.16672e+06	NA	4684896	50400	0.151756	NA	1.04646e+06	NA	6895672	50400	0.214626	NA	998919	NA	4654236	50400	0.205369	NA	1.332e+06	NA	6485883
	50500	0.248933	NA	1.16701e+06	NA	4688054	50500	0.151571	NA	1.04524e+06	NA	6896008	50500	0.214106	NA	997262	NA	4657792	50500	0.205049	NA	1.33075e+06	NA	6489899
	50600	0.249027	NA	1.16877e+06	NA	4693340	50600	0.151674	NA	1.04728e+06	NA	6904851	50600	0.214655	NA	1.00026e+06	NA	4659863	50600	0.205202	NA	1.33366e+06	NA	6499248
	50700	0.248692	NA	1.16511e+06	NA	4684944	50700	0.151363	NA	1.04452e+06	NA	6900765	50700	0.214174	NA	998807	NA	4663534	50700	0.204989	NA	1.32966e+06	NA	6486481
	50800	0.248507	NA	1.16607e+06	NA	4692292	50800	0.151431	NA	1.04644e+06	NA	6910379	50800	0.213954	NA	999151	NA	4669933	50800	0.204784	NA	1.33084e+06	NA	6498720
	50900	0.24893	NA	1.16652e+06	NA	4686126	50900	0.151469	NA	1.04535e+06	NA	6901405	50900	0.21403	NA	998141	NA	4663559	50900	0.204877	NA	1.3294e+06	NA	6488788
	51000	0.249163	NA	1.16485e+06	NA	4675069	51000	0.151501	NA	1.04298e+06	NA	6884326	51000	0.214003	NA	995423	NA	4651450	51000	0.205094	NA	1.32787e+06	NA	6474461
	51100	0.248613	NA	1.16297e+06	NA	4677833	51100	0.151264	NA	1.04236e+06	NA	6890978	51100	0.213842	NA	995658	NA	4656037	51100	0.204723	NA	1.32715e+06	NA	6482641
	51200	0.248764	NA	1.16377e+06	NA	4678185	51200	0.151103	NA	1.04156e+06	NA	6893051	51200	0.213912	NA	995004	NA	4651459	51200	0.204703	NA	1.32703e+06	NA	6482703
	51300	0.248892	NA	1.16416e+06	NA	4677367	51300	0.151246	NA	1.04208e+06	NA	6889975	51300	0.213918	NA	995505	NA	4653668	51300	0.204884	NA	1.3287e+06	NA	6485168
	51400	0.248519	NA	1.16337e+06	NA	4681229	51400	0.151157	NA	1.04327e+06	NA	6901905	51400	0.213599	NA	995085	NA	4658667	51400	0.204611	NA	1.32833e+06	NA	6491991
	51500	0.248179	NA	1.16326e+06	NA	4687179	51500	0.151175	NA	1.04277e+06	NA	6897801	51500	0.213429	NA	994659	NA	4660379	51500	0.204686	NA	1.32877e+06	NA	6491747
	51600	0.248121	NA	1.16305e+06	NA	4687425	51600	0.151123	NA	1.04197e+06	NA	6894815	51600	0.213468	NA	994120	NA	4657001	51600	0.204853	NA	1.32876e+06	NA	6486425
	51700	0.248227	NA	1.16425e+06	NA	4690264	51700	0.150958	NA	1.04166e+06	NA	6900312	51700	0.213358	NA	994748	NA	4662348	51700	0.204507	NA	1.3282e+06	NA	6494618
	51800	0.248281	NA	1.16346e+06	NA	4686054	51800	0.151137	NA	1.04243e+06	NA	6897284	51800	0.213285	NA	993148	NA	4656446	51800	0.204744	NA	1.32876e+06	NA	6489896
	51900	0.248458	NA	1.16547e+06	NA	4690801	51900	0.151231	NA	1.04335e+06	NA	6899010	51900	0.213751	NA	995519	NA	4657365	51900	0.204908	NA	1.33116e+06	NA	6496387
	52000	0.247919	NA	1.1612e+06	NA	4683794	52000	0.15103	NA	1.0406e+06	NA	6890009	52000	0.213404	NA	992370	NA	4650205	52000	0.204407	NA	1.32614e+06	NA	6487771
	52100	0.247916	NA	1.16103e+06	NA	4683148	52100	0.150831	NA	1.0396e+06	NA	6892452	52100	0.213111	NA	991181	NA	4651013	52100	0.20427	NA	1.32512e+06	NA	6487110
	52200	0.247571	NA	1.15725e+06	NA	4674433	52200	0.150811	NA	1.03793e+06	NA	6882358	52200	0.213081	NA	989766	NA	4645021	52200	0.204356	NA	1.32286e+06	NA	6473314
	52300	0.248189	NA	1.16001e+06	NA	4673909	52300	0.150988	NA	1.03937e+06	NA	6883756	52300	0.213237	NA	991174	NA	4648237	52300	0.204561	NA	1.32559e+06	NA	6480171
	52400	0.247804	NA	1.15844e+06	NA	4674847	52400	0.150926	NA	1.03772e+06	NA	6875697	52400	0.213026	NA	988866	NA	4641995	52400	0.204491	NA	1.32411e+06	NA	6475142
	52500	0.248113	NA	1.16014e+06	NA	4675871	52500	0.15085	NA	1.03823e+06	NA	6882529	52500	0.212988	NA	989542	NA	4645999	52500	0.204573	NA	1.32532e+06	NA	6478483
	52600	0.247745	NA	1.15816e+06	NA	4674786	52600	0.150631	NA	1.03606e+06	NA	6878146	52600	0.213249	NA	990603	NA	4645288	52600	0.204126	NA	1.32219e+06	NA	6477324
	52700	0.247675	NA	1.15817e+06	NA	4676191	52700	0.150674	NA	1.03785e+06	NA	6888063	52700	0.212837	NA	989364	NA	4648456	52700	0.20417	NA	1.32354e+06	NA	6482561
	52800	0.247484	NA	1.15767e+06	NA	4677768	52800	0.150628	NA	1.03624e+06	NA	6879500	52800	0.213191	NA	989963	NA	4643547	52800	0.204177	NA	1.32279e+06	NA	6478622
	52900	0.247361	NA	1.15873e+06	NA	4684374	52900	0.150518	NA	1.0371e+06	NA	6890197	52900	0.212727	NA	989791	NA	4652873	52900	0.203901	NA	1.32283e+06	NA	6487620
	53000	0.247604	NA	1.16064e+06	NA	4687476	53000	0.150305	NA	1.03712e+06	NA	6900132	53000	0.212983	NA	992935	NA	4662045	53000	0.203752	NA	1.32279e+06	NA	6492138
	53100	0.247589	NA	1.15933e+06	NA	4682467	53100	0.15049	NA	1.03814e+06	NA	6898380	53100	0.212845	NA	990290	NA	4652625	53100	0.203799	NA	1.32166e+06	NA	6485117
	53200	0.247791	NA	1.15804e+06	NA	4673435	53200	0.150691	NA	1.03764e+06	NA	6885870	53200	0.212967	NA	989250	NA	4645091	53200	0.203997	NA	1.32183e+06	NA	6479642
	53300	0.247607	NA	1.15569e+06	NA	4667425	53300	0.150522	NA	1.03414e+06	NA	6870326	53300	0.212822	NA	986940	NA	4637389	53300	0.203947	NA	1.31889e+06	NA	6466807
	53400	0.247302	NA	1.15358e+06	NA	4664673	53400	0.150475	NA	1.03361e+06	NA	6869002	53400	0.212692	NA	986255	NA	4637014	53400	0.203939	NA	1.31789e+06	NA	6462165
	53500	0.247106	NA	1.15223e+06	NA	4662916	53500	0.150461	NA	1.03293e+06	NA	6865123	53500	0.212453	NA	985389	NA	4638138	53500	0.204104	NA	1.31753e+06	NA	6455217
	53600	0.24758	NA	1.1541e+06	NA	4661537	53600	0.150489	NA	1.03297e+06	NA	6864050	53600	0.212528	NA	985468	NA	4636897	53600	0.204149	NA	1.31822e+06	NA	6457162
	53700	0.247574	NA	1.15333e+06	NA	4658523	53700	0.150441	NA	1.03156e+06	NA	6856933	53700	0.212597	NA	984834	NA	4632400	53700	0.203768	NA	1.31475e+06	NA	6452180
	53800	0.247773	NA	1.15377e+06	NA	4656565	53800	0.150448	NA	1.03068e+06	NA	6850762	53800	0.212668	NA	984295	NA	4628320	53800	0.203948	NA	1.31485e+06	NA	6446985
	53900	0.247437	NA	1.15145e+06	NA	4653481	53900	0.150211	NA	1.02934e+06	NA	6852612	53900	0.212418	NA	982727	NA	4626374	53900	0.20353	NA	1.31229e+06	NA	6447669
	54000	0.247777	NA	1.1543e+06	NA	4658630	54000	0.150228	NA	1.02974e+06	NA	6854524	54000	0.212705	NA	984090	NA	4626540	54000	0.203807	NA	1.31395e+06	NA	6447013
	54100	0.247193	NA	1.15182e+06	NA	4659616	54100	0.150083	NA	1.0294e+06	NA	6858853	54100	0.212319	NA	983638	NA	4632829	54100	0.203554	NA	1.31447e+06	NA	6457592
	54200	0.246897	NA	1.1505e+06	NA	4659817	54200	0.150165	NA	1.02964e+06	NA	6856720	54200	0.212386	NA	983868	NA	4632447	54200	0.203601	NA	1.31419e+06	NA	6454753
	54300	0.246953	NA	1.14845e+06	NA	4650480	54300	0.150058	NA	1.02852e+06	NA	6854131	54300	0.211991	NA	981240	NA	4628695	54300	0.203324	NA	1.31211e+06	NA	6453279
	54400	0.246924	NA	1.14761e+06	NA	4647616	54400	0.149848	NA	1.02614e+06	NA	6847850	54400	0.21214	NA	980474	NA	4621832	54400	0.20333	NA	1.31043e+06	NA	6444836
	54500	0.247331	NA	1.14857e+06	NA	4643880	54500	0.150169	NA	1.02817e+06	NA	6846756	54500	0.212302	NA	980709	NA	4619417	54500	0.203824	NA	1.31376e+06	NA	6445587
	54600	0.2471	NA	1.14758e+06	NA	4644176	54600	0.150023	NA	1.02649e+06	NA	6842193	54600	0.212196	NA	980144	NA	4619044	54600	0.20364	NA	1.31198e+06	NA	6442627
	54700	0.247408	NA	1.14837e+06	NA	4641585	54700	0.150008	NA	1.02621e+06	NA	6841026	54700	0.212146	NA	980245	NA	4620606	54700	0.203573	NA	1.31016e+06	NA	6435820
	54800	0.24702	NA	1.14704e+06	NA	4643486	54800	0.149774	NA	1.02526e+06	NA	6845376	54800	0.211942	NA	980576	NA	4626629	54800	0.203357	NA	1.30975e+06	NA	6440620
	54900	0.247132	NA	1.14712e+06	NA	4641723	54900	0.149824	NA	1.02516e+06	NA	6842457	54900	0.211865	NA	979512	NA	4623281	54900	0.203278	NA	1.30866e+06	NA	6437781
	55000	0.246916	NA	1.14709e+06	NA	4645684	55000	0.149762	NA	1.0247e+06	NA	6842183	55000	0.211918	NA	978829	NA	4618909	55000	0.203334	NA	1.3092e+06	NA	6438664
	55100	0.246639	NA	1.14647e+06	NA	4648400	55100	0.149684	NA	1.02498e+06	NA	6847648	55100	0.21173	NA	978399	NA	4620984	55100	0.203083	NA	1.30886e+06	NA	6444981
	55200	0.246825	NA	1.14814e+06	NA	4651643	55200	0.149708	NA	1.02588e+06	NA	6852549	55200	0.211766	NA	980112	NA	4628271	55200	0.203102	NA	1.31017e+06	NA	6450780
	55300	0.246755	NA	1.14722e+06	NA	4649231	55300	0.149787	NA	1.02556e+06	NA	6846784	55300	0.211968	NA	980451	NA	4625458	55300	0.2032	NA	1.30956e+06	NA	6444704
	55400	0.246902	NA	1.14463e+06	NA	4635959	55400	0.149852	NA	1.02362e+06	NA	6830893	55400	0.212235	NA	978583	NA	4610846	55400	0.203289	NA	1.30758e+06	NA	6432156
	55500	0.246994	NA	1.14587e+06	NA	4639273	55500	0.14972	NA	1.02347e+06	NA	6835908	55500	0.212071	NA	979120	NA	4616946	55500	0.203357	NA	1.30824e+06	NA	6433216
	55600	0.246305	NA	1.14379e+06	NA	4643798	55600	0.149265	NA	1.02155e+06	NA	6843897	55600	0.211515	NA	977707	NA	4622392	55600	0.202768	NA	1.30603e+06	NA	6440971
	55700	0.246558	NA	1.14442e+06	NA	4641563	55700	0.149562	NA	1.02249e+06	NA	6836582	55700	0.211734	NA	978399	NA	4620883	55700	0.202986	NA	1.30667e+06	NA	6437221
	55800	0.246293	NA	1.14311e+06	NA	4641261	55800	0.149389	NA	1.0215e+06	NA	6837866	55800	0.211447	NA	977360	NA	4622257	55800	0.202926	NA	1.30598e+06	NA	6435743
	55900	0.24619	NA	1.1439e+06	NA	4646428	55900	0.14923	NA	1.02081e+06	NA	6840498	55900	0.211284	NA	977426	NA	4626132	55900	0.202711	NA	1.30544e+06	NA	6439889
	56000	0.246599	NA	1.14472e+06	NA	4642045	56000	0.149283	NA	1.02007e+06	NA	6833107	56000	0.211595	NA	977506	NA	4619702	56000	0.202876	NA	1.30501e+06	NA	6432573
	56100	0.246203	NA	1.1418e+06	NA	4637634	56100	0.149232	NA	1.01898e+06	NA	6828183	56100	0.211428	NA	976891	NA	4620442	56100	0.203041	NA	1.30467e+06	NA	6425657
	56200	0.246167	NA	1.14172e+06	NA	4638015	56200	0.149218	NA	1.01865e+06	NA	6826561	56200	0.211694	NA	977658	NA	4618258	56200	0.20281	NA	1.30349e+06	NA	6427139
	56300	0.246257	NA	1.14346e+06	NA	4643361	56300	0.149417	NA	1.02082e+06	NA	6832066	56300	0.211394	NA	977494	NA	4624033	56300	0.202853	NA	1.3045e+06	NA	6430778
	56400	0.245781	NA	1.13969e+06	NA	4637019	56400	0.149019	NA	1.01808e+06	NA	6831888	56400	0.211105	NA	975250	NA	4619749	56400	0.202684	NA	1.30296e+06	NA	6428531
	56500	0.245989	NA	1.14145e+06	NA	4640236	56500	0.149003	NA	1.01891e+06	NA	6838181	56500	0.211369	NA	976756	NA	4621088	56500	0.202455	NA	1.30171e+06	NA	6429630
	56600	0.246098	NA	1.1402e+06	NA	4633129	56600	0.148912	NA	1.0161e+06	NA	6823441	56600	0.211143	NA	973685	NA	4611487	56600	0.202498	NA	1.30111e+06	NA	6425290
	56700	0.246368	NA	1.1409e+06	NA	4630884	56700	0.149127	NA	1.01734e+06	NA	6821971	56700	0.211504	NA	975754	NA	4613398	56700	0.202863	NA	1.30379e+06	NA	6426955
	56800	0.24621	NA	1.14057e+06	NA	4632484	56800	0.14906	NA	1.01696e+06	NA	6822505	56800	0.211094	NA	973805	NA	4613132	56800	0.202646	NA	1.30196e+06	NA	6424815
	56900	0.245905	NA	1.13796e+06	NA	4627640	56900	0.14898	NA	1.0158e+06	NA	6818382	56900	0.211022	NA	973065	NA	4611199	56900	0.202377	NA	1.29997e+06	NA	6423527
	57000	0.245951	NA	1.13808e+06	NA	4627247	57000	0.148945	NA	1.01602e+06	NA	6821413	57000	0.211115	NA	973180	NA	4609723	57000	0.202368	NA	1.30002e+06	NA	6424022
	57100	0.2459	NA	1.13609e+06	NA	4620133	57100	0.148886	NA	1.01416e+06	NA	6811629	57100	0.211312	NA	972209	NA	4600825	57100	0.202439	NA	1.29808e+06	NA	6412217
	57200	0.245762	NA	1.13685e+06	NA	4625823	57200	0.148823	NA	1.01314e+06	NA	6807671	57200	0.211157	NA	971401	NA	4600373	57200	0.202301	NA	1.29761e+06	NA	6414233
	57300	0.245653	NA	1.13694e+06	NA	4628235	57300	0.148623	NA	1.0124e+06	NA	6811843	57300	0.210623	NA	969526	NA	4603138	57300	0.202317	NA	1.29784e+06	NA	6414910
	57400	0.245699	NA	1.13735e+06	NA	4629049	57400	0.148521	NA	1.01158e+06	NA	6810995	57400	0.210607	NA	968679	NA	4599452	57400	0.202072	NA	1.29723e+06	NA	6419640
	57500	0.245414	NA	1.13588e+06	NA	4628448	57500	0.1485	NA	1.01223e+06	NA	6816321	57500	0.210557	NA	969666	NA	4605255	57500	0.201672	NA	1.2953e+06	NA	6422792
	57600	0.245387	NA	1.13487e+06	NA	4624839	57600	0.148634	NA	1.01221e+06	NA	6810038	57600	0.210606	NA	969388	NA	4602851	57600	0.201716	NA	1.29545e+06	NA	6422160
	57700	0.245152	NA	1.13253e+06	NA	4619700	57700	0.148489	NA	1.01004e+06	NA	6802109	57700	0.210748	NA	967525	NA	4590918	57700	0.201657	NA	1.29286e+06	NA	6411164
	57800	0.245069	NA	1.13218e+06	NA	4619865	57800	0.148413	NA	1.00941e+06	NA	6801303	57800	0.210551	NA	966938	NA	4592429	57800	0.20158	NA	1.29251e+06	NA	6411878
	57900	0.24517	NA	1.13357e+06	NA	4623585	57900	0.148474	NA	1.00998e+06	NA	6802424	57900	0.210602	NA	966944	NA	4591342	57900	0.201849	NA	1.29392e+06	NA	6410337
	58000	0.245353	NA	1.13413e+06	NA	4622426	58000	0.148455	NA	1.00957e+06	NA	6800459	58000	0.210287	NA	965204	NA	4589934	58000	0.201692	NA	1.29278e+06	NA	6409662
	58100	0.245268	NA	1.13352e+06	NA	4621554	58100	0.148367	NA	1.00885e+06	NA	6799675	58100	0.210491	NA	966263	NA	4590527	58100	0.201743	NA	1.29302e+06	NA	6409233
	58200	0.245272	NA	1.13559e+06	NA	4629917	58200	0.148239	NA	1.00878e+06	NA	6805112	58200	0.210304	NA	966474	NA	4595613	58200	0.201718	NA	1.29341e+06	NA	6411978
	58300	0.245133	NA	1.13318e+06	NA	4622721	58300	0.148404	NA	1.0084e+06	NA	6794938	58300	0.210238	NA	965035	NA	4590197	58300	0.202109	NA	1.29368e+06	NA	6400896
	58400	0.2455	NA	1.13103e+06	NA	4607041	58400	0.148452	NA	1.0069e+06	NA	6782654	58400	0.210561	NA	964306	NA	4579711	58400	0.201996	NA	1.29125e+06	NA	6392428
	58500	0.245589	NA	1.13193e+06	NA	4609035	58500	0.148376	NA	1.00753e+06	NA	6790364	58500	0.210548	NA	964954	NA	4583050	58500	0.201922	NA	1.29107e+06	NA	6393911
	58600	0.245229	NA	1.13111e+06	NA	4612458	58600	0.148257	NA	1.00668e+06	NA	6790069	58600	0.21005	NA	963842	NA	4588621	58600	0.201898	NA	1.29129e+06	NA	6395783
	58700	0.24493	NA	1.13142e+06	NA	4619344	58700	0.148213	NA	1.00749e+06	NA	6797624	58700	0.209865	NA	964263	NA	4594691	58700	0.201669	NA	1.29196e+06	NA	6406360
	58800	0.244944	NA	1.13087e+06	NA	4616839	58800	0.148255	NA	1.0067e+06	NA	6790353	58800	0.210142	NA	964531	NA	4589894	58800	0.201862	NA	1.29157e+06	NA	6398270
	58900	0.244857	NA	1.13009e+06	NA	4615309	58900	0.148143	NA	1.00516e+06	NA	6785029	58900	0.209967	NA	963104	NA	4586938	58900	0.201866	NA	1.29026e+06	NA	6391674
	59000	0.2446	NA	1.12901e+06	NA	4615733	59000	0.147965	NA	1.0047e+06	NA	6790144	59000	0.209652	NA	961559	NA	4586457	59000	0.201592	NA	1.28919e+06	NA	6395079
	59100	0.244551	NA	1.1285e+06	NA	4614579	59100	0.147817	NA	1.00347e+06	NA	6788588	59100	0.209613	NA	961775	NA	4588339	59100	0.201395	NA	1.28885e+06	NA	6399612
	59200	0.244577	NA	1.12858e+06	NA	4614431	59200	0.147778	NA	1.00355e+06	NA	6790971	59200	0.209027	NA	959713	NA	4591334	59200	0.201275	NA	1.28813e+06	NA	6399846
	59300	0.244492	NA	1.12821e+06	NA	4614526	59300	0.147794	NA	1.00297e+06	NA	6786281	59300	0.209232	NA	960045	NA	4588414	59300	0.201249	NA	1.28715e+06	NA	6395799
	59400	0.24476	NA	1.12767e+06	NA	4607245	59400	0.147995	NA	1.00356e+06	NA	6781044	59400	0.209639	NA	960419	NA	4581297	59400	0.201346	NA	1.28598e+06	NA	6386945
	59500	0.244749	NA	1.12677e+06	NA	4603760	59500	0.147875	NA	1.00245e+06	NA	6779021	59500	0.209454	NA	959426	NA	4580599	59500	0.201232	NA	1.28485e+06	NA	6384910
	59600	0.244553	NA	1.12749e+06	NA	4610432	59600	0.147816	NA	1.00213e+06	NA	6779554	59600	0.209418	NA	959399	NA	4581265	59600	0.201311	NA	1.28563e+06	NA	6386295
	59700	0.244616	NA	1.12672e+06	NA	4606055	59700	0.14789	NA	1.00192e+06	NA	6774766	59700	0.209467	NA	958829	NA	4577478	59700	0.201293	NA	1.28482e+06	NA	6382853
	59800	0.244875	NA	1.12622e+06	NA	4599168	59800	0.14804	NA	1.00267e+06	NA	6772986	59800	0.209793	NA	959094	NA	4571621	59800	0.201354	NA	1.28475e+06	NA	6380585
	59900	0.244568	NA	1.12421e+06	NA	4596715	59900	0.148092	NA	1.00295e+06	NA	6772497	59900	0.209657	NA	958499	NA	4571741	59900	0.201359	NA	1.28429e+06	NA	6378106
	60000	0.244588	NA	1.12354e+06	NA	4593595	60000	0.147757	NA	999740	NA	6766111	60000	0.209666	NA	956926	NA	4564046	60000	0.201424	NA	1.28324e+06	NA	6370825
	60100	0.244285	NA	1.12274e+06	NA	4595999	60100	0.14777	NA	1.00011e+06	NA	6768043	60100	0.209415	NA	956670	NA	4568295	60100	0.201264	NA	1.28329e+06	NA	6376173
	60200	0.244364	NA	1.12413e+06	NA	4600234	60200	0.147714	NA	1.00091e+06	NA	6775969	60200	0.209459	NA	958769	NA	4577356	60200	0.201071	NA	1.2833e+06	NA	6382333
	60300	0.244324	NA	1.1233e+06	NA	4597577	60300	0.147638	NA	1.00032e+06	NA	6775482	60300	0.209383	NA	957860	NA	4574678	60300	0.20107	NA	1.28348e+06	NA	6383233
	60400	0.24426	NA	1.12237e+06	NA	4594992	60400	0.147613	NA	999623	NA	6771937	60400	0.209398	NA	957607	NA	4573153	60400	0.200947	NA	1.28194e+06	NA	6379514
	60500	0.24429	NA	1.12242e+06	NA	4594631	60500	0.14757	NA	999526	NA	6773221	60500	0.208997	NA	955624	NA	4572427	60500	0.201151	NA	1.28347e+06	NA	6380645
	60600	0.244223	NA	1.12292e+06	NA	4597920	60600	0.147403	NA	998230	NA	6772095	60600	0.208837	NA	955050	NA	4573182	60600	0.20075	NA	1.28065e+06	NA	6379349
	60700	0.243955	NA	1.12344e+06	NA	4605112	60700	0.147251	NA	998264	NA	6779320	60700	0.208758	NA	956717	NA	4582908	60700	0.200606	NA	1.28107e+06	NA	6386016
	60800	0.243631	NA	1.12392e+06	NA	4613225	60800	0.147077	NA	998256	NA	6787305	60800	0.208723	NA	958271	NA	4591103	60800	0.200146	NA	1.28008e+06	NA	6395706
	60900	0.243783	NA	1.1229e+06	NA	4606158	60900	0.147228	NA	998661	NA	6783108	60900	0.208773	NA	957217	NA	4584969	60900	0.200441	NA	1.28053e+06	NA	6388556
	61000	0.244143	NA	1.12389e+06	NA	4603409	61000	0.147315	NA	998328	NA	6776826	61000	0.20895	NA	956200	NA	4576205	61000	0.200789	NA	1.28189e+06	NA	6384268
	61100	0.243802	NA	1.12158e+06	NA	4600364	61100	0.147076	NA	995872	NA	6771145	61100	0.208795	NA	954909	NA	4573418	61100	0.200487	NA	1.27929e+06	NA	6380905
	61200	0.244025	NA	1.12147e+06	NA	4595726	61200	0.14733	NA	996712	NA	6765166	61200	0.208993	NA	954665	NA	4567923	61200	0.200776	NA	1.27915e+06	NA	6371030
	61300	0.243891	NA	1.12027e+06	NA	4593339	61300	0.147214	NA	994975	NA	6758704	61300	0.208637	NA	952581	NA	4565732	61300	0.200488	NA	1.27674e+06	NA	6368140
	61400	0.243999	NA	1.12001e+06	NA	4590205	61400	0.147215	NA	994549	NA	6755753	61400	0.209027	NA	953140	NA	4559894	61400	0.200757	NA	1.27719e+06	NA	6361879
	61500	0.243456	NA	1.11688e+06	NA	4587630	61500	0.146998	NA	992996	NA	6755170	61500	0.208488	NA	951050	NA	4561654	61500	0.200183	NA	1.27324e+06	NA	6360375
	61600	0.243595	NA	1.11777e+06	NA	4588636	61600	0.146954	NA	993295	NA	6759238	61600	0.208693	NA	952401	NA	4563644	61600	0.200419	NA	1.27531e+06	NA	6363225
	61700	0.243773	NA	1.1178e+06	NA	4585427	61700	0.147095	NA	993658	NA	6755233	61700	0.208616	NA	952411	NA	4565378	61700	0.200472	NA	1.27476e+06	NA	6358783
	61800	0.243727	NA	1.11847e+06	NA	4589018	61800	0.146952	NA	993929	NA	6763624	61800	0.208373	NA	951924	NA	4568356	61800	0.200072	NA	1.27552e+06	NA	6375310
	61900	0.243561	NA	1.11825e+06	NA	4591237	61900	0.146803	NA	992389	NA	6760009	61900	0.208622	NA	953233	NA	4569191	61900	0.200249	NA	1.27573e+06	NA	6370724
	62000	0.243738	NA	1.12006e+06	NA	4595335	62000	0.14696	NA	994186	NA	6765004	62000	0.208828	NA	955050	NA	4573372	62000	0.200382	NA	1.27804e+06	NA	6378035
	62100	0.243761	NA	1.11919e+06	NA	4591344	62100	0.146993	NA	993310	NA	6757537	62100	0.208529	NA	951888	NA	4564784	62100	0.200033	NA	1.27406e+06	NA	6369265
	62200	0.243331	NA	1.11679e+06	NA	4589591	62200	0.146798	NA	991846	NA	6756530	62200	0.208365	NA	951117	NA	4564661	62200	0.200136	NA	1.2743e+06	NA	6367175
	62300	0.243429	NA	1.11687e+06	NA	4588086	62300	0.146782	NA	990892	NA	6750774	62300	0.20821	NA	950870	NA	4566886	62300	0.200062	NA	1.27299e+06	NA	6362984
	62400	0.243228	NA	1.11753e+06	NA	4594567	62400	0.146652	NA	991964	NA	6764046	62400	0.207972	NA	951528	NA	4575277	62400	0.199809	NA	1.27353e+06	NA	6373726
	62500	0.243039	NA	1.11626e+06	NA	4592937	62500	0.146508	NA	990591	NA	6761357	62500	0.208083	NA	951073	NA	4570648	62500	0.199906	NA	1.2739e+06	NA	6372484
	62600	0.243149	NA	1.11598e+06	NA	4589690	62600	0.146375	NA	989870	NA	6762553	62600	0.207877	NA	949529	NA	4567752	62600	0.199556	NA	1.27311e+06	NA	6379726
	62700	0.242702	NA	1.11605e+06	NA	4598450	62700	0.1464	NA	990290	NA	6764268	62700	0.207696	NA	948894	NA	4568670	62700	0.199317	NA	1.27165e+06	NA	6380011
	62800	0.242802	NA	1.11573e+06	NA	4595206	62800	0.146319	NA	989026	NA	6759358	62800	0.208097	NA	951065	NA	4570307	62800	0.199368	NA	1.27168e+06	NA	6378578
	62900	0.242995	NA	1.11661e+06	NA	4595193	62900	0.146472	NA	990135	NA	6759905	62900	0.20799	NA	950381	NA	4569365	62900	0.199815	NA	1.27396e+06	NA	6375704
	63000	0.242814	NA	1.11574e+06	NA	4595052	63000	0.146465	NA	990828	NA	6764939	63000	0.20784	NA	950778	NA	4574576	63000	0.199591	NA	1.27419e+06	NA	6383988
	63100	0.242602	NA	1.11377e+06	NA	4590952	63100	0.146445	NA	990058	NA	6760636	63100	0.20784	NA	949800	NA	4569860	63100	0.199312	NA	1.27079e+06	NA	6375873
	63200	0.24336	NA	1.11653e+06	NA	4587978	63200	0.146573	NA	989951	NA	6754003	63200	0.207815	NA	948491	NA	4564101	63200	0.199862	NA	1.27289e+06	NA	6368835
	63300	0.24288	NA	1.11631e+06	NA	4596153	63300	0.146356	NA	989894	NA	6763604	63300	0.207775	NA	949904	NA	4571791	63300	0.19947	NA	1.27338e+06	NA	6383811
	63400	0.242577	NA	1.11285e+06	NA	4587636	63400	0.146333	NA	987714	NA	6749782	63400	0.207646	NA	947529	NA	4563194	63400	0.19944	NA	1.27009e+06	NA	6368312
	63500	0.242698	NA	1.1118e+06	NA	4580985	63500	0.146374	NA	987228	NA	6744561	63500	0.207786	NA	947055	NA	4557841	63500	0.199345	NA	1.26839e+06	NA	6362803
	63600	0.242823	NA	1.11238e+06	NA	4581020	63600	0.146103	NA	985960	NA	6748377	63600	0.207482	NA	945829	NA	4558609	63600	0.199561	NA	1.2693e+06	NA	6360482
	63700	0.242554	NA	1.11177e+06	NA	4583581	63700	0.146073	NA	985995	NA	6750004	63700	0.207222	NA	945081	NA	4560713	63700	0.199292	NA	1.26742e+06	NA	6359612
	63800	0.242198	NA	1.11068e+06	NA	4585835	63800	0.145926	NA	985059	NA	6750415	63800	0.207116	NA	944785	NA	4561623	63800	0.199013	NA	1.26701e+06	NA	6366460
	63900	0.24257	NA	1.11124e+06	NA	4581114	63900	0.146013	NA	984155	NA	6740209	63900	0.207511	NA	944832	NA	4553162	63900	0.199347	NA	1.26717e+06	NA	6356638
	64000	0.242665	NA	1.11097e+06	NA	4578195	64000	0.146114	NA	984458	NA	6737620	64000	0.207461	NA	944908	NA	4554631	64000	0.199412	NA	1.26625e+06	NA	6349907
	64100	0.24271	NA	1.11141e+06	NA	4579179	64100	0.146172	NA	984866	NA	6737711	64100	0.207071	NA	944101	NA	4559306	64100	0.199576	NA	1.26719e+06	NA	6349422
	64200	0.24284	NA	1.11198e+06	NA	4579082	64200	0.146184	NA	984702	NA	6736052	64200	0.207359	NA	944768	NA	4556201	64200	0.199521	NA	1.26759e+06	NA	6353175
	64300	0.242579	NA	1.109e+06	NA	4571707	64300	0.146112	NA	982906	NA	6727083	64300	0.207285	NA	942824	NA	4548447	64300	0.199266	NA	1.26424e+06	NA	6344485
	64400	0.242593	NA	1.10985e+06	NA	4574936	64400	0.145991	NA	982730	NA	6731445	64400	0.207393	NA	944539	NA	4554355	64400	0.199138	NA	1.26392e+06	NA	6346974
	64500	0.242332	NA	1.10712e+06	NA	4568625	64500	0.145864	NA	981149	NA	6726457	64500	0.207209	NA	942388	NA	4548011	64500	0.198923	NA	1.26178e+06	NA	6343069
	64600	0.242329	NA	1.10793e+06	NA	4572002	64600	0.145904	NA	981665	NA	6728153	64600	0.20722	NA	942395	NA	4547803	64600	0.199115	NA	1.26307e+06	NA	6343413
	64700	0.242341	NA	1.10868e+06	NA	4574860	64700	0.145839	NA	981882	NA	6732639	64700	0.207011	NA	941349	NA	4547342	64700	0.198981	NA	1.26288e+06	NA	6346758
	64800	0.242066	NA	1.10723e+06	NA	4574094	64800	0.145949	NA	982601	NA	6732492	64800	0.207093	NA	941268	NA	4545137	64800	0.198888	NA	1.26182e+06	NA	6344389
	64900	0.241922	NA	1.10789e+06	NA	4579550	64900	0.145782	NA	982210	NA	6737536	64900	0.207032	NA	942402	NA	4551956	64900	0.198931	NA	1.26317e+06	NA	6349789
	65000	0.24223	NA	1.10806e+06	NA	4574396	65000	0.145843	NA	982316	NA	6735456	65000	0.207375	NA	944339	NA	4553774	65000	0.199031	NA	1.26313e+06	NA	6346396
	65100	0.242317	NA	1.10807e+06	NA	4572828	65100	0.145664	NA	980941	NA	6734277	65100	0.207202	NA	942934	NA	4550793	65100	0.198744	NA	1.26055e+06	NA	6342602
	65200	0.24217	NA	1.10641e+06	NA	4568744	65200	0.145572	NA	978531	NA	6721958	65200	0.207109	NA	941021	NA	4543606	65200	0.198728	NA	1.25938e+06	NA	6337203
	65300	0.241861	NA	1.10604e+06	NA	4573025	65300	0.145565	NA	979467	NA	6728748	65300	0.206987	NA	941536	NA	4548769	65300	0.198399	NA	1.25893e+06	NA	6345418
	65400	0.241846	NA	1.1039e+06	NA	4564454	65400	0.145536	NA	978557	NA	6723791	65400	0.207179	NA	941333	NA	4543572	65400	0.198631	NA	1.2584e+06	NA	6335356
	65500	0.242192	NA	1.10621e+06	NA	4567512	65500	0.145715	NA	979157	NA	6719677	65500	0.207304	NA	941970	NA	4543907	65500	0.198653	NA	1.25924e+06	NA	6338919
	65600	0.242124	NA	1.10793e+06	NA	4575892	65600	0.145491	NA	979572	NA	6732892	65600	0.206646	NA	939932	NA	4548513	65600	0.198618	NA	1.26113e+06	NA	6349514
	65700	0.241975	NA	1.106e+06	NA	4570710	65700	0.145439	NA	977942	NA	6724061	65700	0.207271	NA	941200	NA	4540910	65700	0.198547	NA	1.25861e+06	NA	6339099
	65800	0.24159	NA	1.1041e+06	NA	4570165	65800	0.145352	NA	976576	NA	6718678	65800	0.207252	NA	941137	NA	4541031	65800	0.198713	NA	1.2596e+06	NA	6338784
	65900	0.241603	NA	1.10525e+06	NA	4574666	65900	0.145168	NA	976353	NA	6725665	65900	0.207009	NA	941449	NA	4547866	65900	0.198493	NA	1.25996e+06	NA	6347595
	66000	0.241651	NA	1.10447e+06	NA	4570507	66000	0.145356	NA	976674	NA	6719164	66000	0.207018	NA	940891	NA	4544967	66000	0.198385	NA	1.25777e+06	NA	6340078
	66100	0.241426	NA	1.10284e+06	NA	4568007	66100	0.145254	NA	977049	NA	6726508	66100	0.206968	NA	940844	NA	4545851	66100	0.198443	NA	1.25851e+06	NA	6341933
	66200	0.241524	NA	1.10394e+06	NA	4570712	66200	0.145234	NA	976824	NA	6725867	66200	0.206622	NA	939775	NA	4548277	66200	0.198191	NA	1.25601e+06	NA	6337372
	66300	0.241786	NA	1.10366e+06	NA	4564631	66300	0.145149	NA	975018	NA	6717378	66300	0.206452	NA	937664	NA	4541808	66300	0.198058	NA	1.25425e+06	NA	6332707
	66400	0.241374	NA	1.10257e+06	NA	4567887	66400	0.145156	NA	974990	NA	6716843	66400	0.206604	NA	938467	NA	4542342	66400	0.198011	NA	1.25474e+06	NA	6336708
	66500	0.241564	NA	1.10318e+06	NA	4566808	66500	0.145145	NA	975280	NA	6719338	66500	0.206593	NA	938480	NA	4542662	66500	0.198067	NA	1.25583e+06	NA	6340463
	66600	0.241576	NA	1.10169e+06	NA	4560409	66600	0.14515	NA	974094	NA	6710967	66600	0.206813	NA	938202	NA	4536471	66600	0.198006	NA	1.25356e+06	NA	6330955
	66700	0.241493	NA	1.10256e+06	NA	4565602	66700	0.144789	NA	973546	NA	6723889	66700	0.206115	NA	937108	NA	4546533	66700	0.197707	NA	1.2539e+06	NA	6342200
	66800	0.241403	NA	1.10133e+06	NA	4562195	66800	0.144919	NA	972824	NA	6712867	66800	0.205863	NA	935076	NA	4542221	66800	0.197985	NA	1.25352e+06	NA	6331378
	66900	0.241291	NA	1.10163e+06	NA	4565555	66900	0.145134	NA	974234	NA	6712657	66900	0.206346	NA	936891	NA	4540390	66900	0.19812	NA	1.25496e+06	NA	6334378
	67000	0.241371	NA	1.10265e+06	NA	4568271	67000	0.145012	NA	974690	NA	6721457	67000	0.206129	NA	937007	NA	4545723	67000	0.197814	NA	1.25449e+06	NA	6341800
	67100	0.241016	NA	1.10259e+06	NA	4574768	67100	0.144893	NA	974787	NA	6727646	67100	0.205717	NA	935342	NA	4546731	67100	0.197437	NA	1.25402e+06	NA	6351501
	67200	0.240972	NA	1.10237e+06	NA	4574699	67200	0.144901	NA	974989	NA	6728666	67200	0.205601	NA	935172	NA	4548479	67200	0.197525	NA	1.25439e+06	NA	6350557
	67300	0.241012	NA	1.10288e+06	NA	4576066	67300	0.144835	NA	974687	NA	6729659	67300	0.205718	NA	936485	NA	4552276	67300	0.197691	NA	1.25435e+06	NA	6345026
	67400	0.241063	NA	1.10148e+06	NA	4569271	67400	0.144957	NA	973632	NA	6716700	67400	0.205999	NA	935674	NA	4542132	67400	0.197912	NA	1.25355e+06	NA	6333857
	67500	0.241292	NA	1.10221e+06	NA	4567960	67500	0.144903	NA	972849	NA	6713788	67500	0.205607	NA	934038	NA	4542819	67500	0.197805	NA	1.25265e+06	NA	6332744
	67600	0.241267	NA	1.1008e+06	NA	4562586	67600	0.14479	NA	970936	NA	6705822	67600	0.205875	NA	934043	NA	4536936	67600	0.197598	NA	1.25023e+06	NA	6327157
	67700	0.241412	NA	1.10431e+06	NA	4574399	67700	0.144869	NA	972985	NA	6716312	67700	0.206097	NA	935720	NA	4540189	67700	0.197815	NA	1.25352e+06	NA	6336795
	67800	0.241099	NA	1.10196e+06	NA	4570559	67800	0.144659	NA	971210	NA	6713782	67800	0.205593	NA	932972	NA	4537948	67800	0.19769	NA	1.25233e+06	NA	6334827
	67900	0.240774	NA	1.09986e+06	NA	4568035	67900	0.144381	NA	969675	NA	6716090	67900	0.205481	NA	932717	NA	4539186	67900	0.197224	NA	1.2496e+06	NA	6335980
	68000	0.240926	NA	1.10053e+06	NA	4567924	68000	0.144603	NA	970828	NA	6713731	68000	0.205548	NA	932470	NA	4536513	68000	0.197389	NA	1.2504e+06	NA	6334694
	68100	0.240571	NA	1.0992e+06	NA	4569108	68100	0.144369	NA	969086	NA	6712564	68100	0.20555	NA	931875	NA	4533578	68100	0.197023	NA	1.24819e+06	NA	6335253
	68200	0.240741	NA	1.099e+06	NA	4565074	68200	0.144283	NA	968107	NA	6709800	68200	0.20545	NA	931030	NA	4531667	68200	0.197191	NA	1.24861e+06	NA	6331978
	68300	0.24039	NA	1.09857e+06	NA	4569929	68300	0.144352	NA	969431	NA	6715762	68300	0.205275	NA	930686	NA	4533858	68300	0.197199	NA	1.2498e+06	NA	6337774
	68400	0.240696	NA	1.09987e+06	NA	4569536	68400	0.144359	NA	969713	NA	6717353	68400	0.205135	NA	930585	NA	4536454	68400	0.197344	NA	1.25192e+06	NA	6343878
	68500	0.241184	NA	1.09985e+06	NA	4560201	68500	0.144402	NA	969875	NA	6716482	68500	0.205607	NA	932673	NA	4536189	68500	0.197373	NA	1.25147e+06	NA	6340623
	68600	0.240927	NA	1.09952e+06	NA	4563712	68600	0.14425	NA	969247	NA	6719239	68600	0.205351	NA	932369	NA	4540379	68600	0.19712	NA	1.25022e+06	NA	6342433
	68700	0.240654	NA	1.09788e+06	NA	4562078	68700	0.14417	NA	968114	NA	6715068	68700	0.205113	NA	930371	NA	4535885	68700	0.197238	NA	1.24977e+06	NA	6336355
	68800	0.240555	NA	1.09826e+06	NA	4565516	68800	0.144072	NA	967173	NA	6713140	68800	0.205375	NA	931640	NA	4536296	68800	0.197322	NA	1.24989e+06	NA	6334272
	68900	0.240414	NA	1.09708e+06	NA	4563314	68900	0.144075	NA	967325	NA	6714033	68900	0.205147	NA	930864	NA	4537555	68900	0.197144	NA	1.24851e+06	NA	6332993
	69000	0.240712	NA	1.09968e+06	NA	4568441	69000	0.144357	NA	969805	NA	6718113	69000	0.205361	NA	932106	NA	4538874	69000	0.197328	NA	1.25043e+06	NA	6336804
	69100	0.240588	NA	1.09734e+06	NA	4561066	69100	0.144037	NA	966639	NA	6711068	69100	0.205006	NA	929112	NA	4532117	69100	0.19698	NA	1.24722e+06	NA	6331726
	69200	0.240247	NA	1.09848e+06	NA	4572290	69200	0.143873	NA	967536	NA	6724916	69200	0.205094	NA	930990	NA	4539324	69200	0.19703	NA	1.24998e+06	NA	6344111
	69300	0.240138	NA	1.09773e+06	NA	4571231	69300	0.143821	NA	967173	NA	6724847	69300	0.20518	NA	932095	NA	4542824	69300	0.196967	NA	1.24945e+06	NA	6343443
	69400	0.240187	NA	1.09827e+06	NA	4572558	69400	0.14383	NA	967806	NA	6728840	69400	0.205316	NA	934615	NA	4552078	69400	0.196936	NA	1.2504e+06	NA	6349302
	69500	0.240437	NA	1.09917e+06	NA	4571568	69500	0.144044	NA	969547	NA	6730924	69500	0.205419	NA	934161	NA	4547581	69500	0.196951	NA	1.25141e+06	NA	6353894
	69600	0.240296	NA	1.0978e+06	NA	4568516	69600	0.143732	NA	966780	NA	6726276	69600	0.205129	NA	932774	NA	4547260	69600	0.196742	NA	1.24853e+06	NA	6346021
	69700	0.240149	NA	1.09863e+06	NA	4574785	69700	0.143727	NA	966812	NA	6726727	69700	0.204696	NA	931144	NA	4548913	69700	0.196831	NA	1.24945e+06	NA	6347852
	69800	0.240132	NA	1.09755e+06	NA	4570599	69800	0.143548	NA	965586	NA	6726558	69800	0.204808	NA	930815	NA	4544807	69800	0.196797	NA	1.24844e+06	NA	6343769
	69900	0.240047	NA	1.09664e+06	NA	4568448	69900	0.143652	NA	964763	NA	6715978	69900	0.204878	NA	929459	NA	4536649	69900	0.197008	NA	1.24818e+06	NA	6335672
	70000	0.24017	NA	1.09668e+06	NA	4566262	70000	0.14376	NA	964699	NA	6710477	70000	0.205015	NA	929070	NA	4531717	70000	0.197041	NA	1.24752e+06	NA	6331307
	70100	0.240137	NA	1.09645e+06	NA	4565933	70100	0.143751	NA	964901	NA	6712315	70100	0.205023	NA	930639	NA	4539197	70100	0.196901	NA	1.24603e+06	NA	6328202
	70200	0.239938	NA	1.09693e+06	NA	4571727	70200	0.143585	NA	965557	NA	6724652	70200	0.205216	NA	932725	NA	4545099	70200	0.196425	NA	1.24651e+06	NA	6346009
	70300	0.239493	NA	1.09655e+06	NA	4578612	70300	0.143372	NA	965399	NA	6733534	70300	0.20496	NA	932272	NA	4548557	70300	0.196297	NA	1.24696e+06	NA	6352426
	70400	0.239638	NA	1.09737e+06	NA	4579278	70400	0.143347	NA	965518	NA	6735522	70400	0.204959	NA	932153	NA	4548008	70400	0.196535	NA	1.24843e+06	NA	6352189
	70500	0.239639	NA	1.09626e+06	NA	4574632	70500	0.143319	NA	963878	NA	6725391	70500	0.204813	NA	931710	NA	4549070	70500	0.196158	NA	1.24509e+06	NA	6347401
	70600	0.239823	NA	1.09621e+06	NA	4570900	70600	0.143474	NA	963346	NA	6714433	70600	0.204781	NA	928894	NA	4536029	70600	0.196403	NA	1.24512e+06	NA	6339620
	70700	0.239982	NA	1.09509e+06	NA	4563204	70700	0.1434	NA	962484	NA	6711884	70700	0.204774	NA	927891	NA	4531286	70700	0.196439	NA	1.24489e+06	NA	6337297
	70800	0.239506	NA	1.09142e+06	NA	4556983	70800	0.143423	NA	961146	NA	6701458	70800	0.204682	NA	926025	NA	4524219	70800	0.196375	NA	1.24301e+06	NA	6329759
	70900	0.239703	NA	1.09197e+06	NA	4555512	70900	0.143505	NA	960963	NA	6696396	70900	0.204753	NA	926037	NA	4522703	70900	0.196338	NA	1.24174e+06	NA	6324498
	71000	0.239888	NA	1.09321e+06	NA	4557164	71000	0.14342	NA	961097	NA	6701263	71000	0.2046	NA	925826	NA	4525057	71000	0.196188	NA	1.24217e+06	NA	6331563
	71100	0.239676	NA	1.09223e+06	NA	4557127	71100	0.14327	NA	960245	NA	6702348	71100	0.204667	NA	926558	NA	4527147	71100	0.196014	NA	1.24149e+06	NA	6333676
	71200	0.239507	NA	1.0913e+06	NA	4556420	71200	0.143382	NA	960847	NA	6701309	71200	0.204664	NA	925733	NA	4523176	71200	0.196118	NA	1.24125e+06	NA	6329077
	71300	0.23954	NA	1.09184e+06	NA	4558079	71300	0.143221	NA	959932	NA	6702464	71300	0.204906	NA	927487	NA	4526407	71300	0.196333	NA	1.24321e+06	NA	6332129
	71400	0.239464	NA	1.09059e+06	NA	4554311	71400	0.143096	NA	958374	NA	6697438	71400	0.204718	NA	925584	NA	4521269	71400	0.196213	NA	1.24141e+06	NA	6326862
	71500	0.239314	NA	1.09031e+06	NA	4555956	71500	0.143024	NA	958196	NA	6699564	71500	0.204324	NA	925588	NA	4530001	71500	0.196048	NA	1.2406e+06	NA	6328036
	71600	0.239333	NA	1.08952e+06	NA	4552312	71600	0.142934	NA	957322	NA	6697634	71600	0.204415	NA	926136	NA	4530653	71600	0.196014	NA	1.24035e+06	NA	6327877
	71700	0.239528	NA	1.08852e+06	NA	4544454	71700	0.143092	NA	956544	NA	6684834	71700	0.20438	NA	923705	NA	4519558	71700	0.196195	NA	1.23834e+06	NA	6311783
	71800	0.239303	NA	1.08856e+06	NA	4548863	71800	0.142995	NA	956881	NA	6691694	71800	0.20434	NA	924226	NA	4522986	71800	0.196314	NA	1.23975e+06	NA	6315130
	71900	0.239287	NA	1.08901e+06	NA	4551055	71900	0.143002	NA	957388	NA	6694945	71900	0.20437	NA	924134	NA	4521855	71900	0.196044	NA	1.2379e+06	NA	6314428
	72000	0.239164	NA	1.08729e+06	NA	4546217	72000	0.143044	NA	956106	NA	6684000	72000	0.204042	NA	921550	NA	4516472	72000	0.196249	NA	1.23824e+06	NA	6309561
	72100	0.238868	NA	1.08706e+06	NA	4550859	72100	0.142922	NA	956509	NA	6692517	72100	0.203978	NA	922457	NA	4522333	72100	0.195748	NA	1.236e+06	NA	6314233
	72200	0.238928	NA	1.08588e+06	NA	4544796	72200	0.142761	NA	954496	NA	6685976	72200	0.20411	NA	922208	NA	4518201	72200	0.19585	NA	1.23651e+06	NA	6313538
	72300	0.239124	NA	1.08741e+06	NA	4547477	72300	0.14294	NA	956168	NA	6689289	72300	0.20434	NA	923276	NA	4518339	72300	0.196002	NA	1.23747e+06	NA	6313583
	72400	0.238991	NA	1.08649e+06	NA	4546175	72400	0.14278	NA	954232	NA	6683242	72400	0.20389	NA	919611	NA	4510336	72400	0.195776	NA	1.23517e+06	NA	6309083
	72500	0.239554	NA	1.08744e+06	NA	4539418	72500	0.143068	NA	955867	NA	6681198	72500	0.204187	NA	920550	NA	4508369	72500	0.196092	NA	1.23675e+06	NA	6306989
	72600	0.239387	NA	1.08661e+06	NA	4539117	72600	0.142902	NA	953544	NA	6672730	72600	0.204191	NA	919098	NA	4501167	72600	0.195991	NA	1.23518e+06	NA	6302243
	72700	0.239075	NA	1.08546e+06	NA	4540260	72700	0.142816	NA	952387	NA	6668632	72700	0.204095	NA	919175	NA	4503653	72700	0.195937	NA	1.2349e+06	NA	6302543
	72800	0.239014	NA	1.08556e+06	NA	4541814	72800	0.142739	NA	952424	NA	6672477	72800	0.203603	NA	917638	NA	4507003	72800	0.195783	NA	1.23485e+06	NA	6307247
	72900	0.239184	NA	1.08508e+06	NA	4536581	72900	0.142829	NA	952438	NA	6668397	72900	0.203848	NA	918221	NA	4504433	72900	0.195973	NA	1.23433e+06	NA	6298460
	73000	0.238583	NA	1.08308e+06	NA	4539623	73000	0.142652	NA	952186	NA	6674866	73000	0.203959	NA	918936	NA	4505485	73000	0.195803	NA	1.2348e+06	NA	6306346
	73100	0.238985	NA	1.08481e+06	NA	4539231	73100	0.142766	NA	952825	NA	6674038	73100	0.204067	NA	919003	NA	4503433	73100	0.196113	NA	1.23603e+06	NA	6302655
	73200	0.238903	NA	1.08423e+06	NA	4538351	73200	0.142599	NA	951596	NA	6673222	73200	0.203993	NA	918826	NA	4504204	73200	0.195621	NA	1.23318e+06	NA	6303928
	73300	0.238796	NA	1.08456e+06	NA	4541767	73300	0.142641	NA	951757	NA	6672383	73300	0.203864	NA	918522	NA	4505559	73300	0.1957	NA	1.23414e+06	NA	6306307
	73400	0.238456	NA	1.08347e+06	NA	4543706	73400	0.142635	NA	951668	NA	6672033	73400	0.20399	NA	918734	NA	4503810	73400	0.195613	NA	1.23263e+06	NA	6301339
	73500	0.238722	NA	1.08431e+06	NA	4542147	73500	0.142578	NA	950904	NA	6669361	73500	0.203769	NA	917464	NA	4502471	73500	0.195607	NA	1.23275e+06	NA	6302149
	73600	0.238598	NA	1.08525e+06	NA	4548464	73600	0.142639	NA	952471	NA	6677498	73600	0.203967	NA	919576	NA	4508463	73600	0.19549	NA	1.23392e+06	NA	6311940
	73700	0.238289	NA	1.08347e+06	NA	4546862	73700	0.142369	NA	951336	NA	6682172	73700	0.20348	NA	918082	NA	4511911	73700	0.195419	NA	1.23348e+06	NA	6311959
	73800	0.238385	NA	1.08408e+06	NA	4547616	73800	0.142493	NA	952164	NA	6682167	73800	0.203408	NA	917504	NA	4510657	73800	0.195466	NA	1.23438e+06	NA	6315061
	73900	0.238358	NA	1.08418e+06	NA	4548559	73900	0.142533	NA	952492	NA	6682616	73900	0.203558	NA	919238	NA	4515847	73900	0.195441	NA	1.2337e+06	NA	6312395
	74000	0.238176	NA	1.08295e+06	NA	4546839	74000	0.142476	NA	952169	NA	6683016	74000	0.203321	NA	918479	NA	4517387	74000	0.195262	NA	1.23215e+06	NA	6310235
	74100	0.238227	NA	1.08149e+06	NA	4539763	74100	0.142433	NA	950829	NA	6675634	74100	0.203381	NA	916437	NA	4506019	74100	0.195267	NA	1.23044e+06	NA	6301346
	74200	0.23811	NA	1.08065e+06	NA	4538460	74200	0.142114	NA	948281	NA	6672672	74200	0.203427	NA	916151	NA	4503595	74200	0.19484	NA	1.2273e+06	NA	6299024
	74300	0.238143	NA	1.08098e+06	NA	4539207	74300	0.142393	NA	949357	NA	6667183	74300	0.203507	NA	916894	NA	4505475	74300	0.19509	NA	1.22784e+06	NA	6293692
	74400	0.238314	NA	1.08149e+06	NA	4538090	74400	0.142343	NA	948980	NA	6666879	74400	0.203529	NA	916708	NA	4504077	74400	0.19542	NA	1.22927e+06	NA	6290418
	74500	0.238424	NA	1.08178e+06	NA	4537224	74500	0.142445	NA	948737	NA	6660392	74500	0.203605	NA	916657	NA	4502140	74500	0.195252	NA	1.22771e+06	NA	6287816
	74600	0.238349	NA	1.08169e+06	NA	4538253	74600	0.142193	NA	947010	NA	6660042	74600	0.203532	NA	916621	NA	4503581	74600	0.195008	NA	1.22663e+06	NA	6290124
	74700	0.2382	NA	1.08056e+06	NA	4536341	74700	0.142264	NA	947992	NA	6663618	74700	0.203294	NA	915363	NA	4502653	74700	0.195215	NA	1.22826e+06	NA	6291849
	74800	0.237972	NA	1.08001e+06	NA	4538388	74800	0.142316	NA	948561	NA	6665159	74800	0.203387	NA	915891	NA	4503193	74800	0.195154	NA	1.22767e+06	NA	6290780
	74900	0.238139	NA	1.08123e+06	NA	4540317	74900	0.142192	NA	946897	NA	6659275	74900	0.203213	NA	913805	NA	4496783	74900	0.195418	NA	1.22869e+06	NA	6287496
	75000	0.238092	NA	1.07836e+06	NA	4529183	75000	0.142125	NA	945451	NA	6652267	75000	0.203269	NA	912110	NA	4487200	75000	0.195223	NA	1.22616e+06	NA	6280833
	75100	0.237921	NA	1.07753e+06	NA	4528949	75100	0.141865	NA	943754	NA	6652461	75100	0.203097	NA	911693	NA	4488942	75100	0.19515	NA	1.22529e+06	NA	6278682
	75200	0.237771	NA	1.07803e+06	NA	4533892	75200	0.141891	NA	944642	NA	6657510	75200	0.203118	NA	913102	NA	4495430	75200	0.194865	NA	1.2242e+06	NA	6282285
	75300	0.238053	NA	1.07864e+06	NA	4531081	75300	0.142081	NA	945862	NA	6657198	75300	0.203267	NA	913460	NA	4493891	75300	0.195107	NA	1.22565e+06	NA	6281942
	75400	0.237847	NA	1.07791e+06	NA	4531919	75400	0.141781	NA	944284	NA	6660178	75400	0.202994	NA	912199	NA	4493729	75400	0.194782	NA	1.22509e+06	NA	6289539
	75500	0.237392	NA	1.07523e+06	NA	4529327	75500	0.141631	NA	942953	NA	6657791	75500	0.202993	NA	912413	NA	4494794	75500	0.194548	NA	1.22326e+06	NA	6287699
	75600	0.237273	NA	1.07497e+06	NA	4530528	75600	0.141644	NA	942701	NA	6655419	75600	0.202596	NA	910713	NA	4495223	75600	0.194406	NA	1.2215e+06	NA	6283267
	75700	0.237513	NA	1.07561e+06	NA	4528649	75700	0.141903	NA	944698	NA	6657357	75700	0.20315	NA	913184	NA	4495119	75700	0.19473	NA	1.22448e+06	NA	6288111
	75800	0.237526	NA	1.07588e+06	NA	4529518	75800	0.141816	NA	943768	NA	6654879	75800	0.202608	NA	910310	NA	4492953	75800	0.19454	NA	1.22327e+06	NA	6288016
	75900	0.237425	NA	1.0753e+06	NA	4528995	75900	0.141934	NA	944264	NA	6652815	75900	0.202935	NA	911546	NA	4491803	75900	0.194805	NA	1.22329e+06	NA	6279545
	76000	0.236994	NA	1.07336e+06	NA	4529079	76000	0.141562	NA	941321	NA	6649512	76000	0.20266	NA	909512	NA	4487878	76000	0.194322	NA	1.22086e+06	NA	6282656
	76100	0.23744	NA	1.07464e+06	NA	4525943	76100	0.141634	NA	941538	NA	6647684	76100	0.202602	NA	908689	NA	4485096	76100	0.19444	NA	1.2206e+06	NA	6277488
	76200	0.2372	NA	1.07278e+06	NA	4522673	76200	0.14166	NA	941286	NA	6644698	76200	0.202551	NA	908642	NA	4485999	76200	0.194342	NA	1.21943e+06	NA	6274656
	76300	0.237054	NA	1.07303e+06	NA	4526543	76300	0.141641	NA	941325	NA	6645838	76300	0.202415	NA	907485	NA	4483287	76300	0.19435	NA	1.22055e+06	NA	6280175
	76400	0.237199	NA	1.0736e+06	NA	4526157	76400	0.141467	NA	940720	NA	6649770	76400	0.202213	NA	907695	NA	4488805	76400	0.194339	NA	1.22015e+06	NA	6278460
	76500	0.237612	NA	1.07524e+06	NA	4525206	76500	0.141564	NA	941185	NA	6648457	76500	0.20249	NA	908964	NA	4488943	76500	0.19436	NA	1.21985e+06	NA	6276203
	76600	0.237606	NA	1.07562e+06	NA	4526915	76600	0.14139	NA	940105	NA	6649003	76600	0.202633	NA	909349	NA	4487674	76600	0.19443	NA	1.2209e+06	NA	6279356
	76700	0.237513	NA	1.07697e+06	NA	4534369	76700	0.141453	NA	941610	NA	6656694	76700	0.202623	NA	910213	NA	4492157	76700	0.194683	NA	1.22369e+06	NA	6285545
	76800	0.237142	NA	1.07588e+06	NA	4536865	76800	0.141323	NA	941021	NA	6658673	76800	0.202374	NA	910251	NA	4497853	76800	0.194304	NA	1.22194e+06	NA	6288816
	76900	0.237173	NA	1.07326e+06	NA	4525206	76900	0.141434	NA	939115	NA	6639959	76900	0.202477	NA	907774	NA	4483336	76900	0.194649	NA	1.22077e+06	NA	6271672
	77000	0.237471	NA	1.07399e+06	NA	4522608	77000	0.141499	NA	938953	NA	6635759	77000	0.202624	NA	907697	NA	4479709	77000	0.194603	NA	1.2199e+06	NA	6268643
	77100	0.237224	NA	1.07257e+06	NA	4521349	77100	0.14127	NA	937799	NA	6638346	77100	0.202722	NA	908500	NA	4481506	77100	0.194436	NA	1.21877e+06	NA	6268244
	77200	0.237165	NA	1.07234e+06	NA	4521512	77200	0.141177	NA	937075	NA	6637575	77200	0.202207	NA	906090	NA	4480999	77200	0.194099	NA	1.21615e+06	NA	6265605
	77300	0.237469	NA	1.07247e+06	NA	4516238	77300	0.141391	NA	937837	NA	6632922	77300	0.202606	NA	906329	NA	4473361	77300	0.194361	NA	1.21733e+06	NA	6263253
	77400	0.237187	NA	1.07055e+06	NA	4513521	77400	0.14124	NA	936366	NA	6629594	77400	0.202391	NA	904696	NA	4470049	77400	0.194378	NA	1.21624e+06	NA	6257117
	77500	0.237208	NA	1.07168e+06	NA	4517873	77500	0.141468	NA	938875	NA	6636660	77500	0.202715	NA	907537	NA	4476914	77500	0.194522	NA	1.21783e+06	NA	6260605
	77600	0.237402	NA	1.07249e+06	NA	4517605	77600	0.141399	NA	937725	NA	6631775	77600	0.202585	NA	906449	NA	4474404	77600	0.194786	NA	1.2191e+06	NA	6258647
	77700	0.237025	NA	1.06991e+06	NA	4513899	77700	0.141439	NA	937682	NA	6629601	77700	0.202459	NA	905052	NA	4470306	77700	0.194474	NA	1.21623e+06	NA	6253973
	77800	0.23662	NA	1.06826e+06	NA	4514654	77800	0.141179	NA	935846	NA	6628795	77800	0.202336	NA	904719	NA	4471369	77800	0.194316	NA	1.21578e+06	NA	6256732
	77900	0.236997	NA	1.0697e+06	NA	4513575	77900	0.141396	NA	937946	NA	6633470	77900	0.202108	NA	903810	NA	4471916	77900	0.194305	NA	1.21604e+06	NA	6258419
	78000	0.236835	NA	1.06999e+06	NA	4517872	78000	0.141243	NA	936372	NA	6629525	78000	0.202379	NA	905117	NA	4472391	78000	0.194071	NA	1.21474e+06	NA	6259239
	78100	0.236908	NA	1.06753e+06	NA	4506101	78100	0.141336	NA	935104	NA	6616177	78100	0.202461	NA	904034	NA	4465228	78100	0.194128	NA	1.21359e+06	NA	6251478
	78200	0.236747	NA	1.06545e+06	NA	4500379	78200	0.141122	NA	932968	NA	6611093	78200	0.202466	NA	903610	NA	4463027	78200	0.193972	NA	1.21211e+06	NA	6248896
	78300	0.236913	NA	1.06712e+06	NA	4504290	78300	0.141074	NA	933105	NA	6614311	78300	0.202184	NA	903336	NA	4467884	78300	0.193746	NA	1.21039e+06	NA	6247297
	78400	0.236962	NA	1.06676e+06	NA	4501808	78400	0.141305	NA	934286	NA	6611831	78400	0.201879	NA	901833	NA	4467198	78400	0.193974	NA	1.21075e+06	NA	6241819
	78500	0.236894	NA	1.06557e+06	NA	4498077	78500	0.141167	NA	932525	NA	6605809	78500	0.202093	NA	902164	NA	4464106	78500	0.193868	NA	1.20911e+06	NA	6236750
	78600	0.236913	NA	1.06279e+06	NA	4486012	78600	0.141344	NA	931319	NA	6589014	78600	0.202082	NA	899346	NA	4450398	78600	0.194023	NA	1.20799e+06	NA	6226011
	78700	0.236548	NA	1.06087e+06	NA	4484798	78700	0.141042	NA	929879	NA	6592901	78700	0.202106	NA	898444	NA	4445406	78700	0.193827	NA	1.20659e+06	NA	6225092
	78800	0.236914	NA	1.06374e+06	NA	4489986	78800	0.141241	NA	931620	NA	6595949	78800	0.202375	NA	900117	NA	4447758	78800	0.19418	NA	1.2097e+06	NA	6229774
	78900	0.237047	NA	1.06518e+06	NA	4493560	78900	0.141283	NA	932074	NA	6597224	78900	0.202289	NA	899973	NA	4448942	78900	0.194244	NA	1.21006e+06	NA	6229583
	79000	0.236475	NA	1.0638e+06	NA	4498583	79000	0.141012	NA	931800	NA	6607944	79000	0.202325	NA	901690	NA	4456639	79000	0.193861	NA	1.20941e+06	NA	6238540
	79100	0.237042	NA	1.06594e+06	NA	4496819	79100	0.141257	NA	932989	NA	6604900	79100	0.202569	NA	902459	NA	4455068	79100	0.19416	NA	1.21161e+06	NA	6240288
	79200	0.236556	NA	1.06341e+06	NA	4495375	79200	0.140982	NA	930732	NA	6601792	79200	0.202286	NA	900644	NA	4452331	79200	0.193763	NA	1.20828e+06	NA	6235856
	79300	0.236958	NA	1.06683e+06	NA	4502204	79300	0.141033	NA	932006	NA	6608412	79300	0.202131	NA	901175	NA	4458376	79300	0.193879	NA	1.21014e+06	NA	6241718
	79400	0.236587	NA	1.06495e+06	NA	4501298	79400	0.140816	NA	930531	NA	6608110	79400	0.201639	NA	899175	NA	4459335	79400	0.193561	NA	1.20772e+06	NA	6239467
	79500	0.236417	NA	1.06377e+06	NA	4499539	79500	0.140673	NA	929810	NA	6609719	79500	0.201571	NA	898427	NA	4457129	79500	0.193596	NA	1.20789e+06	NA	6239243
	79600	0.236534	NA	1.06314e+06	NA	4494673	79600	0.140691	NA	929571	NA	6607176	79600	0.201758	NA	899247	NA	4457053	79600	0.19378	NA	1.20845e+06	NA	6236211
	79700	0.236674	NA	1.06234e+06	NA	4488605	79700	0.140853	NA	929947	NA	6602248	79700	0.201965	NA	898914	NA	4450843	79700	0.193551	NA	1.20635e+06	NA	6232712
	79800	0.23681	NA	1.06303e+06	NA	4488957	79800	0.140931	NA	930654	NA	6603600	79800	0.201911	NA	899077	NA	4452839	79800	0.194008	NA	1.20911e+06	NA	6232233
	79900	0.236642	NA	1.06227e+06	NA	4488940	79900	0.140901	NA	929948	NA	6599986	79900	0.202075	NA	899117	NA	4449426	79900	0.193847	NA	1.20702e+06	NA	6226665
	80000	0.236858	NA	1.06186e+06	NA	4483125	80000	0.140977	NA	929660	NA	6594403	80000	0.202175	NA	899434	NA	4448783	80000	0.193885	NA	1.20701e+06	NA	6225394
	80100	0.236551	NA	1.06245e+06	NA	4491401	80100	0.14076	NA	929093	NA	6600547	80100	0.201898	NA	898208	NA	4448819	80100	0.193474	NA	1.20502e+06	NA	6228336
	80200	0.236632	NA	1.06274e+06	NA	4491117	80200	0.140861	NA	929812	NA	6600930	80200	0.201653	NA	897524	NA	4450829	80200	0.193549	NA	1.20541e+06	NA	6227908
	80300	0.236605	NA	1.06258e+06	NA	4490935	80300	0.140851	NA	929736	NA	6600866	80300	0.201865	NA	898659	NA	4451784	80300	0.193663	NA	1.2052e+06	NA	6223156
	80400	0.236641	NA	1.06103e+06	NA	4483706	80400	0.140589	NA	926982	NA	6593572	80400	0.201816	NA	898335	NA	4451260	80400	0.193418	NA	1.20252e+06	NA	6217207
	80500	0.236325	NA	1.05964e+06	NA	4483813	80500	0.140534	NA	926555	NA	6593109	80500	0.201809	NA	897742	NA	4448471	80500	0.193369	NA	1.20237e+06	NA	6217995
	80600	0.236596	NA	1.06114e+06	NA	4485023	80600	0.140659	NA	928022	NA	6597687	80600	0.20158	NA	897558	NA	4452608	80600	0.193619	NA	1.20417e+06	NA	6219256
	80700	0.236621	NA	1.0622e+06	NA	4489052	80700	0.140679	NA	927942	NA	6596179	80700	0.201884	NA	898782	NA	4451967	80700	0.193662	NA	1.20512e+06	NA	6222827
	80800	0.236467	NA	1.06165e+06	NA	4489619	80800	0.140639	NA	928061	NA	6598898	80800	0.201818	NA	898619	NA	4452608	80800	0.193579	NA	1.20529e+06	NA	6226347
	80900	0.236334	NA	1.06228e+06	NA	4494831	80900	0.140549	NA	928322	NA	6604961	80900	0.201451	NA	898374	NA	4459510	80900	0.193572	NA	1.20674e+06	NA	6234070
	81000	0.236389	NA	1.06038e+06	NA	4485758	81000	0.14047	NA	926382	NA	6594889	81000	0.201649	NA	897132	NA	4448984	81000	0.19363	NA	1.20487e+06	NA	6222529
	81100	0.236649	NA	1.06174e+06	NA	4486566	81100	0.140652	NA	928585	NA	6601981	81100	0.201713	NA	898741	NA	4455540	81100	0.193593	NA	1.2056e+06	NA	6227510
	81200	0.236139	NA	1.06124e+06	NA	4494110	81200	0.140736	NA	929590	NA	6605220	81200	0.201769	NA	899636	NA	4458742	81200	0.193596	NA	1.20665e+06	NA	6232838
	81300	0.236292	NA	1.05987e+06	NA	4485435	81300	0.140681	NA	927917	NA	6595913	81300	0.201524	NA	897318	NA	4452668	81300	0.193464	NA	1.20452e+06	NA	6226100
	81400	0.23623	NA	1.05995e+06	NA	4486962	81400	0.140399	NA	925839	NA	6594357	81400	0.201532	NA	897074	NA	4451267	81400	0.1934	NA	1.20392e+06	NA	6225009
	81500	0.236112	NA	1.05781e+06	NA	4480146	81500	0.140665	NA	926941	NA	6589718	81500	0.2016	NA	895383	NA	4441380	81500	0.1936	NA	1.20271e+06	NA	6212357
	81600	0.236145	NA	1.05861e+06	NA	4482880	81600	0.1405	NA	925534	NA	6587436	81600	0.201455	NA	894380	NA	4439605	81600	0.193538	NA	1.20206e+06	NA	6210957
	81700	0.235728	NA	1.05658e+06	NA	4482223	81700	0.140586	NA	925936	NA	6586246	81700	0.201431	NA	893569	NA	4436098	81700	0.193549	NA	1.20269e+06	NA	6213891
	81800	0.23609	NA	1.05927e+06	NA	4486716	81800	0.140646	NA	926760	NA	6589287	81800	0.201588	NA	894954	NA	4439516	81800	0.193612	NA	1.20366e+06	NA	6216881
	81900	0.235897	NA	1.05762e+06	NA	4483403	81900	0.140214	NA	924090	NA	6590543	81900	0.20103	NA	892599	NA	4440126	81900	0.193122	NA	1.20065e+06	NA	6217058
	82000	0.236062	NA	1.06007e+06	NA	4490650	82000	0.140327	NA	925773	NA	6597248	82000	0.201478	NA	896031	NA	4447296	82000	0.193245	NA	1.20241e+06	NA	6222214
	82100	0.2357	NA	1.05675e+06	NA	4483438	82100	0.140162	NA	922890	NA	6584475	82100	0.201379	NA	893750	NA	4438145	82100	0.192937	NA	1.19899e+06	NA	6214417
	82200	0.23521	NA	1.05372e+06	NA	4479898	82200	0.140052	NA	921669	NA	6580926	82200	0.201276	NA	893667	NA	4440011	82200	0.192794	NA	1.19732e+06	NA	6210373
	82300	0.235914	NA	1.05759e+06	NA	4482923	82300	0.14019	NA	923369	NA	6586539	82300	0.201275	NA	894559	NA	4444450	82300	0.193118	NA	1.19953e+06	NA	6211376
	82400	0.23599	NA	1.05677e+06	NA	4478028	82400	0.140312	NA	922850	NA	6577110	82400	0.201659	NA	894775	NA	4437067	82400	0.193147	NA	1.19912e+06	NA	6208304
	82500	0.236227	NA	1.05744e+06	NA	4476368	82500	0.140223	NA	922252	NA	6577019	82500	0.201376	NA	893423	NA	4436593	82500	0.193049	NA	1.19855e+06	NA	6208516
	82600	0.236225	NA	1.05823e+06	NA	4479743	82600	0.140165	NA	921905	NA	6577287	82600	0.201053	NA	891650	NA	4434896	82600	0.192979	NA	1.1981e+06	NA	6208455
	82700	0.23589	NA	1.05753e+06	NA	4483127	82700	0.140257	NA	923550	NA	6584679	82700	0.201234	NA	892935	NA	4437298	82700	0.193098	NA	1.19913e+06	NA	6209965
	82800	0.235552	NA	1.05511e+06	NA	4479288	82800	0.13986	NA	920082	NA	6578595	82800	0.200884	NA	890340	NA	4432102	82800	0.193009	NA	1.19816e+06	NA	6207774
	82900	0.235191	NA	1.05336e+06	NA	4478751	82900	0.139976	NA	921432	NA	6582775	82900	0.200945	NA	891977	NA	4438914	82900	0.192859	NA	1.1982e+06	NA	6212839
	83000	0.235312	NA	1.05435e+06	NA	4480626	83000	0.139808	NA	921144	NA	6588630	83000	0.201033	NA	892959	NA	4441850	83000	0.192688	NA	1.19803e+06	NA	6217454
	83100	0.235691	NA	1.05404e+06	NA	4472123	83100	0.14002	NA	921480	NA	6581056	83100	0.201336	NA	893382	NA	4437267	83100	0.192957	NA	1.19781e+06	NA	6207639
	83200	0.235477	NA	1.0538e+06	NA	4475169	83200	0.139854	NA	919884	NA	6577445	83200	0.201048	NA	891334	NA	4433445	83200	0.192795	NA	1.19754e+06	NA	6211462
	83300	0.235379	NA	1.05368e+06	NA	4476523	83300	0.140045	NA	921331	NA	6578809	83300	0.200664	NA	890613	NA	4438326	83300	0.192695	NA	1.19683e+06	NA	6210978
	83400	0.235403	NA	1.05513e+06	NA	4482233	83400	0.139774	NA	920450	NA	6585281	83400	0.200934	NA	892517	NA	4441839	83400	0.192592	NA	1.1966e+06	NA	6213142
	83500	0.235474	NA	1.05182e+06	NA	4466818	83500	0.139861	NA	919378	NA	6573495	83500	0.201128	NA	891030	NA	4430158	83500	0.192764	NA	1.19524e+06	NA	6200550
	83600	0.235391	NA	1.05277e+06	NA	4472436	83600	0.139838	NA	920127	NA	6579945	83600	0.201092	NA	890953	NA	4430579	83600	0.192729	NA	1.19706e+06	NA	6211097
	83700	0.235563	NA	1.05548e+06	NA	4480661	83700	0.139902	NA	921499	NA	6586744	83700	0.201012	NA	892220	NA	4438634	83700	0.192774	NA	1.19814e+06	NA	6215247
	83800	0.235449	NA	1.05406e+06	NA	4476812	83800	0.139775	NA	920019	NA	6582149	83800	0.200899	NA	890948	NA	4434808	83800	0.192469	NA	1.1956e+06	NA	6211935
	83900	0.235381	NA	1.05427e+06	NA	4478997	83900	0.139935	NA	920487	NA	6577970	83900	0.200949	NA	890857	NA	4433257	83900	0.192772	NA	1.1972e+06	NA	6210450
	84000	0.23502	NA	1.05049e+06	NA	4469769	84000	0.139717	NA	917452	NA	6566481	84000	0.201006	NA	889394	NA	4424708	84000	0.192448	NA	1.19312e+06	NA	6199692
	84100	0.235141	NA	1.05074e+06	NA	4468541	84100	0.139729	NA	917712	NA	6567801	84100	0.201052	NA	888504	NA	4419280	84100	0.192426	NA	1.19232e+06	NA	6196233
	84200	0.235017	NA	1.04983e+06	NA	4467034	84200	0.139547	NA	916024	NA	6564258	84200	0.200864	NA	888082	NA	4421300	84200	0.192496	NA	1.19185e+06	NA	6191575
	84300	0.23511	NA	1.05024e+06	NA	4467004	84300	0.139682	NA	917414	NA	6567892	84300	0.200913	NA	890081	NA	4430183	84300	0.192467	NA	1.19225e+06	NA	6194554
	84400	0.235071	NA	1.05119e+06	NA	4471801	84400	0.139659	NA	917453	NA	6569253	84400	0.200806	NA	889367	NA	4428991	84400	0.192561	NA	1.19348e+06	NA	6197947
	84500	0.234816	NA	1.0487e+06	NA	4466034	84500	0.139619	NA	915722	NA	6558696	84500	0.20072	NA	888174	NA	4424931	84500	0.192316	NA	1.1902e+06	NA	6188808
	84600	0.2351	NA	1.05054e+06	NA	4468478	84600	0.139582	NA	916471	NA	6565833	84600	0.200599	NA	886681	NA	4420166	84600	0.192569	NA	1.19235e+06	NA	6191781
	84700	0.234794	NA	1.04833e+06	NA	4464883	84700	0.139531	NA	916118	NA	6565675	84700	0.20066	NA	886762	NA	4419236	84700	0.192328	NA	1.19131e+06	NA	6194138
	84800	0.234987	NA	1.04971e+06	NA	4467118	84800	0.139516	NA	915736	NA	6563655	84800	0.20072	NA	887197	NA	4420064	84800	0.192408	NA	1.19148e+06	NA	6192477
	84900	0.234512	NA	1.04788e+06	NA	4468329	84900	0.139337	NA	915487	NA	6570328	84900	0.200824	NA	887778	NA	4420679	84900	0.192482	NA	1.19181e+06	NA	6191812
	85000	0.234607	NA	1.04736e+06	NA	4464294	85000	0.13944	NA	915190	NA	6563334	85000	0.200897	NA	886964	NA	4415027	85000	0.192571	NA	1.19109e+06	NA	6185203
	85100	0.234613	NA	1.04519e+06	NA	4454940	85100	0.139357	NA	913231	NA	6553197	85100	0.200356	NA	883858	NA	4411433	85100	0.192235	NA	1.1873e+06	NA	6176278
	85200	0.235223	NA	1.04883e+06	NA	4458897	85200	0.139561	NA	915386	NA	6559033	85200	0.200526	NA	885638	NA	4416580	85200	0.192507	NA	1.19045e+06	NA	6183925
	85300	0.235071	NA	1.04762e+06	NA	4456634	85300	0.139364	NA	913891	NA	6557605	85300	0.200355	NA	885994	NA	4422122	85300	0.19227	NA	1.18874e+06	NA	6182665
	85400	0.234893	NA	1.04695e+06	NA	4457113	85400	0.139397	NA	913452	NA	6552879	85400	0.200227	NA	884286	NA	4416423	85400	0.192257	NA	1.18881e+06	NA	6183472
	85500	0.234521	NA	1.04691e+06	NA	4464053	85500	0.139047	NA	912787	NA	6564591	85500	0.200138	NA	885638	NA	4425143	85500	0.191764	NA	1.18755e+06	NA	6192777
	85600	0.234747	NA	1.04795e+06	NA	4464163	85600	0.139133	NA	912944	NA	6561678	85600	0.200126	NA	885793	NA	4426168	85600	0.19186	NA	1.18847e+06	NA	6194461
	85700	0.234521	NA	1.04565e+06	NA	4458648	85700	0.139022	NA	911708	NA	6558008	85700	0.200384	NA	885978	NA	4421406	85700	0.191846	NA	1.1872e+06	NA	6188332
	85800	0.234878	NA	1.04553e+06	NA	4451352	85800	0.139593	NA	913532	NA	6544260	85800	0.200495	NA	884507	NA	4411624	85800	0.192539	NA	1.18939e+06	NA	6177371
	85900	0.234534	NA	1.04559e+06	NA	4458150	85900	0.139221	NA	912127	NA	6551661	85900	0.200353	NA	884121	NA	4412807	85900	0.192051	NA	1.18722e+06	NA	6181755
	86000	0.234311	NA	1.04644e+06	NA	4466042	86000	0.139142	NA	912501	NA	6558067	86000	0.200233	NA	884073	NA	4415229	86000	0.191931	NA	1.18779e+06	NA	6188624
	86100	0.234511	NA	1.04731e+06	NA	4465918	86100	0.139168	NA	912896	NA	6559666	86100	0.200294	NA	885013	NA	4418573	86100	0.19183	NA	1.18725e+06	NA	6189102
	86200	0.234662	NA	1.04662e+06	NA	4460111	86200	0.13916	NA	912831	NA	6559581	86200	0.200102	NA	885231	NA	4423910	86200	0.191847	NA	1.18699e+06	NA	6187184
	86300	0.234555	NA	1.04667e+06	NA	4462369	86300	0.13905	NA	913017	NA	6566098	86300	0.200005	NA	884880	NA	4424298	86300	0.191741	NA	1.18757e+06	NA	6193578
	86400	0.234445	NA	1.04422e+06	NA	4454012	86400	0.139112	NA	911186	NA	6550004	86400	0.199927	NA	882465	NA	4413937	86400	0.191773	NA	1.18506e+06	NA	6179491
	86500	0.234276	NA	1.04381e+06	NA	4455472	86500	0.139041	NA	911317	NA	6554304	86500	0.199959	NA	882736	NA	4414580	86500	0.191866	NA	1.18609e+06	NA	6181896
	86600	0.234362	NA	1.04515e+06	NA	4459569	86600	0.139173	NA	911679	NA	6550670	86600	0.200254	NA	883181	NA	4410316	86600	0.191887	NA	1.1861e+06	NA	6181228
	86700	0.234298	NA	1.04304e+06	NA	4451766	86700	0.139202	NA	910550	NA	6541220	86700	0.200283	NA	882348	NA	4405517	86700	0.191987	NA	1.18533e+06	NA	6174029
	86800	0.234125	NA	1.04223e+06	NA	4451617	86800	0.139208	NA	911192	NA	6545562	86800	0.200223	NA	883081	NA	4410479	86800	0.191927	NA	1.18543e+06	NA	6176478
	86900	0.234015	NA	1.04281e+06	NA	4456173	86900	0.139215	NA	911243	NA	6545558	86900	0.200476	NA	883683	NA	4407933	86900	0.191875	NA	1.18574e+06	NA	6179740
	87000	0.234151	NA	1.04111e+06	NA	4446316	87000	0.139397	NA	911553	NA	6539239	87000	0.200132	NA	881264	NA	4403408	87000	0.192244	NA	1.18632e+06	NA	6170916
	87100	0.234295	NA	1.04231e+06	NA	4448718	87100	0.139195	NA	910473	NA	6540992	87100	0.200163	NA	881947	NA	4406132	87100	0.192073	NA	1.18514e+06	NA	6170256
	87200	0.234349	NA	1.04229e+06	NA	4447621	87200	0.138952	NA	908169	NA	6535827	87200	0.200486	NA	882071	NA	4399668	87200	0.191891	NA	1.18355e+06	NA	6167846
	87300	0.234006	NA	1.04047e+06	NA	4446330	87300	0.139017	NA	908134	NA	6532552	87300	0.199979	NA	878818	NA	4394560	87300	0.192123	NA	1.18405e+06	NA	6162970
	87400	0.23403	NA	1.03936e+06	NA	4441160	87400	0.138996	NA	907287	NA	6527443	87400	0.19983	NA	878104	NA	4394263	87400	0.191862	NA	1.18238e+06	NA	6162650
	87500	0.234348	NA	1.04179e+06	NA	4445500	87500	0.138956	NA	907196	NA	6528656	87500	0.200185	NA	880022	NA	4396039	87500	0.191934	NA	1.18434e+06	NA	6170564
	87600	0.233758	NA	1.03971e+06	NA	4447798	87600	0.138861	NA	907686	NA	6536657	87600	0.199975	NA	879461	NA	4397855	87600	0.191811	NA	1.18389e+06	NA	6172165
	87700	0.233859	NA	1.04127e+06	NA	4452567	87700	0.138851	NA	908100	NA	6540089	87700	0.200127	NA	881803	NA	4406215	87700	0.191546	NA	1.18346e+06	NA	6178481
	87800	0.233962	NA	1.04289e+06	NA	4457502	87800	0.138898	NA	909926	NA	6551028	87800	0.200037	NA	882344	NA	4410893	87800	0.191645	NA	1.18587e+06	NA	6187852
	87900	0.233976	NA	1.04175e+06	NA	4452385	87900	0.138888	NA	909097	NA	6545518	87900	0.199869	NA	880655	NA	4406165	87900	0.191384	NA	1.18282e+06	NA	6180360
	88000	0.23407	NA	1.04242e+06	NA	4453482	88000	0.139037	NA	909509	NA	6541505	88000	0.199919	NA	880447	NA	4404013	88000	0.191393	NA	1.1825e+06	NA	6178396
	88100	0.233759	NA	1.04272e+06	NA	4460644	88100	0.138963	NA	909364	NA	6543934	88100	0.199938	NA	880555	NA	4404133	88100	0.191605	NA	1.18521e+06	NA	6185688
	88200	0.2341	NA	1.04262e+06	NA	4453735	88200	0.139076	NA	909980	NA	6543064	88200	0.199814	NA	879646	NA	4402319	88200	0.191661	NA	1.18375e+06	NA	6176267
	88300	0.233975	NA	1.04023e+06	NA	4445891	88300	0.138951	NA	907823	NA	6533397	88300	0.199852	NA	878946	NA	4397977	88300	0.191681	NA	1.18194e+06	NA	6166182
	88400	0.233848	NA	1.03859e+06	NA	4441300	88400	0.138966	NA	907008	NA	6526843	88400	0.200057	NA	878078	NA	4389138	88400	0.19183	NA	1.18078e+06	NA	6155350
	88500	0.234195	NA	1.04026e+06	NA	4441881	88500	0.139137	NA	908246	NA	6527726	88500	0.200185	NA	878311	NA	4387506	88500	0.191852	NA	1.18164e+06	NA	6159096
	88600	0.234149	NA	1.03986e+06	NA	4441041	88600	0.139061	NA	907405	NA	6525225	88600	0.20017	NA	878344	NA	4387999	88600	0.19181	NA	1.18152e+06	NA	6159863
	88700	0.233868	NA	1.03975e+06	NA	4445875	88700	0.138916	NA	906915	NA	6528532	88700	0.199953	NA	878047	NA	4391277	88700	0.191252	NA	1.17968e+06	NA	6168174
	88800	0.23392	NA	1.03883e+06	NA	4440937	88800	0.139002	NA	907745	NA	6530430	88800	0.19993	NA	878619	NA	4394629	88800	0.191588	NA	1.18013e+06	NA	6159698
	88900	0.233972	NA	1.03874e+06	NA	4439576	88900	0.138827	NA	907041	NA	6533618	88900	0.200235	NA	880659	NA	4398117	88900	0.19169	NA	1.18131e+06	NA	6162594
	89000	0.23392	NA	1.03927e+06	NA	4442830	89000	0.139116	NA	907819	NA	6525636	89000	0.200383	NA	880307	NA	4393111	89000	0.191848	NA	1.18197e+06	NA	6160973
	89100	0.233707	NA	1.03843e+06	NA	4443293	89100	0.138861	NA	906082	NA	6525115	89100	0.200015	NA	879354	NA	4396440	89100	0.191404	NA	1.17978e+06	NA	6163850
	89200	0.234186	NA	1.03817e+06	NA	4433115	89200	0.138902	NA	906082	NA	6523152	89200	0.199826	NA	877425	NA	4390934	89200	0.191448	NA	1.17853e+06	NA	6155877
	89300	0.233704	NA	1.0377e+06	NA	4440242	89300	0.138563	NA	905152	NA	6532421	89300	0.199969	NA	878882	NA	4395086	89300	0.191344	NA	1.17935e+06	NA	6163532
	89400	0.233597	NA	1.03799e+06	NA	4443489	89400	0.13859	NA	906038	NA	6537535	89400	0.199868	NA	879163	NA	4398715	89400	0.190995	NA	1.1792e+06	NA	6173995
	89500	0.233741	NA	1.03885e+06	NA	4444467	89500	0.138523	NA	905178	NA	6534509	89500	0.199923	NA	879347	NA	4398433	89500	0.191231	NA	1.17971e+06	NA	6169042
	89600	0.23339	NA	1.03813e+06	NA	4448060	89600	0.138527	NA	904776	NA	6531394	89600	0.199531	NA	877553	NA	4398072	89600	0.191117	NA	1.17961e+06	NA	6172202
	89700	0.233296	NA	1.03516e+06	NA	4437103	89700	0.138684	NA	904912	NA	6525004	89700	0.199743	NA	877548	NA	4393379	89700	0.191102	NA	1.17757e+06	NA	6161978
	89800	0.233043	NA	1.03515e+06	NA	4441900	89800	0.138565	NA	904180	NA	6525330	89800	0.19964	NA	877305	NA	4394444	89800	0.190966	NA	1.1765e+06	NA	6160797
	89900	0.233528	NA	1.03626e+06	NA	4437427	89900	0.138603	NA	903340	NA	6517455	89900	0.199841	NA	876797	NA	4387470	89900	0.191192	NA	1.1769e+06	NA	6155586
	90000	0.233307	NA	1.03658e+06	NA	4442994	90000	0.138363	NA	902942	NA	6525887	90000	0.19939	NA	875479	NA	4390798	90000	0.190924	NA	1.1766e+06	NA	6162659
	90100	0.233267	NA	1.03426e+06	NA	4433798	90100	0.13845	NA	902824	NA	6520930	90100	0.199562	NA	875331	NA	4386261	90100	0.19089	NA	1.17541e+06	NA	6157489
	90200	0.233149	NA	1.03543e+06	NA	4441082	90200	0.138258	NA	902063	NA	6524505	90200	0.199026	NA	873808	NA	4390424	90200	0.190772	NA	1.17469e+06	NA	6157569
	90300	0.233152	NA	1.03571e+06	NA	4442216	90300	0.138223	NA	901914	NA	6525057	90300	0.199456	NA	876123	NA	4392552	90300	0.190817	NA	1.1745e+06	NA	6155132
	90400	0.233388	NA	1.03511e+06	NA	4435141	90400	0.138213	NA	900768	NA	6517245	90400	0.199486	NA	875281	NA	4387681	90400	0.190712	NA	1.17274e+06	NA	6149268
	90500	0.233272	NA	1.03391e+06	NA	4432215	90500	0.138334	NA	901561	NA	6517254	90500	0.199541	NA	875819	NA	4389178	90500	0.190798	NA	1.17376e+06	NA	6151810
	90600	0.233167	NA	1.03354e+06	NA	4432647	90600	0.138279	NA	900979	NA	6515641	90600	0.199315	NA	874297	NA	4386518	90600	0.190698	NA	1.17324e+06	NA	6152347
	90700	0.232795	NA	1.0337e+06	NA	4440389	90700	0.13828	NA	902231	NA	6524683	90700	0.199233	NA	874995	NA	4391822	90700	0.190734	NA	1.1749e+06	NA	6159879
	90800	0.232961	NA	1.03377e+06	NA	4437522	90800	0.13814	NA	901350	NA	6524922	90800	0.19914	NA	874470	NA	4391234	90800	0.190594	NA	1.1733e+06	NA	6156005
	90900	0.233129	NA	1.03448e+06	NA	4437365	90900	0.138084	NA	901538	NA	6528891	90900	0.199036	NA	874832	NA	4395339	90900	0.190803	NA	1.17413e+06	NA	6153617
	91000	0.233368	NA	1.0364e+06	NA	4441040	91000	0.138331	NA	903025	NA	6528007	91000	0.199261	NA	875329	NA	4392874	91000	0.190736	NA	1.17464e+06	NA	6158478
	91100	0.232881	NA	1.03394e+06	NA	4439795	91100	0.137927	NA	900791	NA	6530946	91100	0.198954	NA	874052	NA	4393227	91100	0.190655	NA	1.17522e+06	NA	6164139
	91200	0.23283	NA	1.03519e+06	NA	4446129	91200	0.137882	NA	902242	NA	6543588	91200	0.198779	NA	875751	NA	4405647	91200	0.190404	NA	1.17425e+06	NA	6167159
	91300	0.232735	NA	1.03445e+06	NA	4444742	91300	0.137917	NA	901753	NA	6538386	91300	0.198686	NA	874793	NA	4402901	91300	0.19021	NA	1.17354e+06	NA	6169692
	91400	0.23287	NA	1.03613e+06	NA	4449407	91400	0.137946	NA	902603	NA	6543142	91400	0.198997	NA	877132	NA	4407770	91400	0.190247	NA	1.17372e+06	NA	6169474
	91500	0.232894	NA	1.03522e+06	NA	4445007	91500	0.13811	NA	902462	NA	6534361	91500	0.19883	NA	875017	NA	4400833	91500	0.190395	NA	1.17366e+06	NA	6164324
	91600	0.233181	NA	1.03506e+06	NA	4438874	91600	0.13803	NA	900712	NA	6525480	91600	0.198868	NA	874226	NA	4396023	91600	0.190337	NA	1.17095e+06	NA	6152019
	91700	0.233152	NA	1.03304e+06	NA	4430770	91700	0.13803	NA	899270	NA	6515027	91700	0.199104	NA	873488	NA	4387098	91700	0.190291	NA	1.16915e+06	NA	6144005
	91800	0.233079	NA	1.03227e+06	NA	4428846	91800	0.137959	NA	898487	NA	6512717	91800	0.199123	NA	873065	NA	4384543	91800	0.190303	NA	1.16863e+06	NA	6140900
	91900	0.233295	NA	1.03344e+06	NA	4429771	91900	0.13814	NA	900100	NA	6515835	91900	0.198963	NA	872940	NA	4387452	91900	0.190467	NA	1.17085e+06	NA	6147285
	92000	0.233017	NA	1.03172e+06	NA	4427662	92000	0.137936	NA	898522	NA	6514034	92000	0.198766	NA	871852	NA	4386324	92000	0.190228	NA	1.169e+06	NA	6145247
	92100	0.232895	NA	1.0327e+06	NA	4434177	92100	0.13802	NA	899675	NA	6518459	92100	0.198834	NA	873115	NA	4391168	92100	0.190349	NA	1.17088e+06	NA	6151220
	92200	0.232646	NA	1.03297e+06	NA	4440105	92200	0.137832	NA	899004	NA	6522478	92200	0.1986	NA	872886	NA	4395192	92200	0.19021	NA	1.17049e+06	NA	6153692
	92300	0.23255	NA	1.03258e+06	NA	4440260	92300	0.137724	NA	899400	NA	6530433	92300	0.198887	NA	874615	NA	4397551	92300	0.190003	NA	1.17112e+06	NA	6163688
	92400	0.232659	NA	1.03084e+06	NA	4430687	92400	0.137881	NA	898614	NA	6517303	92400	0.198766	NA	873097	NA	4392577	92400	0.189917	NA	1.16879e+06	NA	6154230
	92500	0.232696	NA	1.02911e+06	NA	4422545	92500	0.137868	NA	897450	NA	6509481	92500	0.198674	NA	870406	NA	4381085	92500	0.190129	NA	1.16753e+06	NA	6140743
	92600	0.232659	NA	1.03045e+06	NA	4428986	92600	0.137879	NA	898465	NA	6516309	92600	0.198671	NA	871079	NA	4384529	92600	0.190062	NA	1.16791e+06	NA	6144873
	92700	0.232552	NA	1.03166e+06	NA	4436236	92700	0.13775	NA	897643	NA	6516464	92700	0.198549	NA	870535	NA	4384483	92700	0.190096	NA	1.1693e+06	NA	6151126
	92800	0.232557	NA	1.03129e+06	NA	4434574	92800	0.137696	NA	896702	NA	6512205	92800	0.19853	NA	870582	NA	4385146	92800	0.189803	NA	1.1665e+06	NA	6145844
	92900	0.232799	NA	1.03109e+06	NA	4429104	92900	0.137529	NA	896709	NA	6520136	92900	0.198278	NA	870869	NA	4392169	92900	0.189734	NA	1.16667e+06	NA	6148986
	93000	0.232871	NA	1.03137e+06	NA	4428932	93000	0.137665	NA	896542	NA	6512504	93000	0.198563	NA	870514	NA	4384068	93000	0.190203	NA	1.16875e+06	NA	6144750
	93100	0.232794	NA	1.03154e+06	NA	4431130	93100	0.137668	NA	897022	NA	6515852	93100	0.198557	NA	870306	NA	4383161	93100	0.189868	NA	1.16739e+06	NA	6148424
	93200	0.232091	NA	1.02835e+06	NA	4430825	93200	0.137417	NA	896479	NA	6523776	93200	0.198326	NA	870309	NA	4388285	93200	0.189485	NA	1.16571e+06	NA	6151991
	93300	0.232353	NA	1.02888e+06	NA	4428089	93300	0.137471	NA	896499	NA	6521361	93300	0.197982	NA	868863	NA	4388586	93300	0.189665	NA	1.16712e+06	NA	6153597
	93400	0.232224	NA	1.02876e+06	NA	4430009	93400	0.137466	NA	896027	NA	6518171	93400	0.198066	NA	868602	NA	4385411	93400	0.189616	NA	1.16591e+06	NA	6148817
	93500	0.232702	NA	1.03121e+06	NA	4431454	93500	0.137454	NA	897144	NA	6526856	93500	0.198185	NA	869978	NA	4389721	93500	0.189747	NA	1.16799e+06	NA	6155546
	93600	0.232731	NA	1.02903e+06	NA	4421523	93600	0.137399	NA	894901	NA	6513172	93600	0.198435	NA	869158	NA	4380069	93600	0.189706	NA	1.16565e+06	NA	6144530
	93700	0.232152	NA	1.02531e+06	NA	4416521	93700	0.137156	NA	892764	NA	6509125	93700	0.198288	NA	867394	NA	4374416	93700	0.189611	NA	1.16494e+06	NA	6143842
	93800	0.232917	NA	1.0289e+06	NA	4417437	93800	0.137678	NA	896017	NA	6508036	93800	0.198688	NA	868412	NA	4370741	93800	0.190077	NA	1.1667e+06	NA	6138038
	93900	0.232384	NA	1.02682e+06	NA	4418617	93900	0.137307	NA	894025	NA	6511137	93900	0.198496	NA	868447	NA	4375130	93900	0.189586	NA	1.16518e+06	NA	6145882
	94000	0.232328	NA	1.02783e+06	NA	4424033	94000	0.137333	NA	895264	NA	6518952	94000	0.198407	NA	869504	NA	4382434	94000	0.18955	NA	1.16593e+06	NA	6151042
	94100	0.232225	NA	1.02785e+06	NA	4426091	94100	0.137206	NA	894742	NA	6521178	94100	0.198104	NA	869592	NA	4389579	94100	0.189593	NA	1.16685e+06	NA	6154484
	94200	0.232597	NA	1.03121e+06	NA	4433454	94200	0.137559	NA	897064	NA	6521324	94200	0.198509	NA	871193	NA	4388675	94200	0.189805	NA	1.16807e+06	NA	6154062
	94300	0.23204	NA	1.0286e+06	NA	4432849	94300	0.137323	NA	894524	NA	6514035	94300	0.198075	NA	867620	NA	4380253	94300	0.189771	NA	1.16812e+06	NA	6155403
	94400	0.23223	NA	1.02896e+06	NA	4430760	94400	0.137321	NA	894531	NA	6514186	94400	0.198347	NA	869199	NA	4382221	94400	0.189744	NA	1.16742e+06	NA	6152574
	94500	0.23208	NA	1.02907e+06	NA	4434119	94500	0.137122	NA	894453	NA	6523026	94500	0.197778	NA	868261	NA	4390090	94500	0.189548	NA	1.16756e+06	NA	6159681
	94600	0.231722	NA	1.02694e+06	NA	4431755	94600	0.136879	NA	892469	NA	6520128	94600	0.198098	NA	868440	NA	4383896	94600	0.189173	NA	1.16438e+06	NA	6155140
	94700	0.231704	NA	1.02682e+06	NA	4431615	94700	0.137014	NA	893450	NA	6520849	94700	0.197978	NA	868472	NA	4386704	94700	0.189146	NA	1.16471e+06	NA	6157722
	94800	0.231973	NA	1.02785e+06	NA	4430907	94800	0.136971	NA	892341	NA	6514830	94800	0.198034	NA	867792	NA	4382040	94800	0.189328	NA	1.16471e+06	NA	6151843
	94900	0.231933	NA	1.02537e+06	NA	4420959	94900	0.13705	NA	891795	NA	6507093	94900	0.197994	NA	867448	NA	4381193	94900	0.189443	NA	1.16359e+06	NA	6142149
	95000	0.232154	NA	1.02796e+06	NA	4427893	95000	0.13724	NA	893310	NA	6509092	95000	0.198246	NA	869209	NA	4384487	95000	0.189528	NA	1.16583e+06	NA	6151224
	95100	0.231669	NA	1.02468e+06	NA	4423043	95100	0.136889	NA	890172	NA	6502888	95100	0.198027	NA	867070	NA	4378546	95100	0.189256	NA	1.16259e+06	NA	6142946
	95200	0.231816	NA	1.02388e+06	NA	4416776	95200	0.13707	NA	890836	NA	6499115	95200	0.198015	NA	866365	NA	4375248	95200	0.189511	NA	1.16299e+06	NA	6136769
	95300	0.231835	NA	1.02599e+06	NA	4425525	95300	0.136862	NA	890304	NA	6505127	95300	0.197785	NA	865501	NA	4375972	95300	0.189501	NA	1.164e+06	NA	6142424
	95400	0.231954	NA	1.02755e+06	NA	4429965	95400	0.137015	NA	893529	NA	6521401	95400	0.198085	NA	869199	NA	4388010	95400	0.189625	NA	1.16704e+06	NA	6154477
	95500	0.231513	NA	1.02454e+06	NA	4425417	95500	0.136948	NA	892132	NA	6514401	95500	0.19773	NA	867924	NA	4389440	95500	0.189457	NA	1.16484e+06	NA	6148311
	95600	0.232098	NA	1.02706e+06	NA	4425121	95600	0.136963	NA	891840	NA	6511539	95600	0.198065	NA	868765	NA	4386269	95600	0.189591	NA	1.16533e+06	NA	6146560
	95700	0.231669	NA	1.02552e+06	NA	4426674	95700	0.13682	NA	891390	NA	6515037	95700	0.197809	NA	866893	NA	4382484	95700	0.189554	NA	1.16548e+06	NA	6148579
	95800	0.231485	NA	1.02331e+06	NA	4420623	95800	0.136684	NA	888965	NA	6503804	95800	0.197506	NA	864783	NA	4378507	95800	0.189169	NA	1.16147e+06	NA	6139861
	95900	0.231109	NA	1.02299e+06	NA	4426414	95900	0.136685	NA	889625	NA	6508560	95900	0.197502	NA	864581	NA	4377580	95900	0.189126	NA	1.16196e+06	NA	6143836
	96000	0.231348	NA	1.02374e+06	NA	4425102	96000	0.13664	NA	888796	NA	6504651	96000	0.197809	NA	866048	NA	4378196	96000	0.189117	NA	1.16189e+06	NA	6143781
	96100	0.2315	NA	1.02353e+06	NA	4421274	96100	0.136764	NA	889125	NA	6501160	96100	0.1979	NA	866217	NA	4377033	96100	0.189152	NA	1.16122e+06	NA	6139065
	96200	0.231197	NA	1.02235e+06	NA	4421981	96200	0.1365	NA	887967	NA	6505241	96200	0.197367	NA	864399	NA	4379654	96200	0.188795	NA	1.15945e+06	NA	6141306
	96300	0.231286	NA	1.0241e+06	NA	4427862	96300	0.1366	NA	889280	NA	6510093	96300	0.197507	NA	864856	NA	4378853	96300	0.188959	NA	1.16154e+06	NA	6147080
	96400	0.231235	NA	1.02309e+06	NA	4424477	96400	0.136699	NA	889758	NA	6508886	96400	0.197357	NA	864031	NA	4378009	96400	0.188803	NA	1.16066e+06	NA	6147461
	96500	0.231152	NA	1.02306e+06	NA	4425931	96500	0.136479	NA	888993	NA	6513792	96500	0.197273	NA	863584	NA	4377608	96500	0.188798	NA	1.16147e+06	NA	6151942
	96600	0.231252	NA	1.02347e+06	NA	4425787	96600	0.136471	NA	889447	NA	6517470	96600	0.197234	NA	864413	NA	4382675	96600	0.1888	NA	1.1622e+06	NA	6155731
	96700	0.231523	NA	1.0244e+06	NA	4424641	96700	0.136618	NA	890229	NA	6516168	96700	0.197366	NA	864843	NA	4381926	96700	0.188982	NA	1.16288e+06	NA	6153377
	96800	0.231406	NA	1.02312e+06	NA	4421325	96800	0.136481	NA	889443	NA	6516959	96800	0.197602	NA	866333	NA	4384225	96800	0.188915	NA	1.16208e+06	NA	6151342
	96900	0.231334	NA	1.02382e+06	NA	4425703	96900	0.136297	NA	888377	NA	6517938	96900	0.197355	NA	864856	NA	4382239	96900	0.188894	NA	1.16191e+06	NA	6151110
	97000	0.231378	NA	1.02315e+06	NA	4421961	97000	0.136286	NA	887664	NA	6513260	97000	0.197415	NA	864552	NA	4379368	97000	0.188779	NA	1.16092e+06	NA	6149655
	97100	0.231328	NA	1.02384e+06	NA	4425904	97100	0.13626	NA	888317	NA	6519292	97100	0.197451	NA	865528	NA	4383499	97100	0.188471	NA	1.15932e+06	NA	6151213
	97200	0.230979	NA	1.02174e+06	NA	4423523	97200	0.13622	NA	887781	NA	6517241	97200	0.197194	NA	863760	NA	4380260	97200	0.188493	NA	1.15885e+06	NA	6147986
	97300	0.231445	NA	1.02434e+06	NA	4425869	97300	0.136357	NA	888419	NA	6515407	97300	0.197433	NA	865191	NA	4382192	97300	0.188521	NA	1.15918e+06	NA	6148795
	97400	0.230781	NA	1.02186e+06	NA	4427842	97400	0.136355	NA	888253	NA	6514279	97400	0.197393	NA	864914	NA	4381694	97400	0.188485	NA	1.15802e+06	NA	6143817
	97500	0.230916	NA	1.02291e+06	NA	4429801	97500	0.136219	NA	888566	NA	6523093	97500	0.197222	NA	865120	NA	4386535	97500	0.188651	NA	1.16087e+06	NA	6153538
	97600	0.231421	NA	1.02468e+06	NA	4427758	97600	0.136214	NA	889181	NA	6527840	97600	0.197123	NA	864704	NA	4386629	97600	0.188641	NA	1.16104e+06	NA	6154774
	97700	0.231077	NA	1.0219e+06	NA	4422362	97700	0.135994	NA	886574	NA	6519227	97700	0.196776	NA	863060	NA	4385997	97700	0.188253	NA	1.15734e+06	NA	6147800
	97800	0.231236	NA	1.02249e+06	NA	4421831	97800	0.136362	NA	888114	NA	6512909	97800	0.197285	NA	865157	NA	4385316	97800	0.188586	NA	1.15926e+06	NA	6147131
	97900	0.231121	NA	1.02321e+06	NA	4427166	97900	0.13621	NA	888344	NA	6521883	97900	0.197159	NA	864558	NA	4385080	97900	0.188506	NA	1.16023e+06	NA	6154854
	98000	0.230951	NA	1.02202e+06	NA	4425255	98000	0.136035	NA	886941	NA	6519946	98000	0.197054	NA	864187	NA	4385541	98000	0.188313	NA	1.15903e+06	NA	6154814
	98100	0.230798	NA	1.02107e+06	NA	4424068	98100	0.136125	NA	887174	NA	6517356	98100	0.197013	NA	862775	NA	4379281	98100	0.188317	NA	1.15876e+06	NA	6153214
	98200	0.230679	NA	1.02055e+06	NA	4424116	98200	0.135941	NA	885504	NA	6513901	98200	0.197018	NA	863336	NA	4382015	98200	0.188212	NA	1.15743e+06	NA	6149584
	98300	0.23064	NA	1.02117e+06	NA	4427537	98300	0.135741	NA	884634	NA	6517080	98300	0.196598	NA	862406	NA	4386645	98300	0.188173	NA	1.15728e+06	NA	6150088
	98400	0.230805	NA	1.01999e+06	NA	4419282	98400	0.135899	NA	885199	NA	6513644	98400	0.196543	NA	861112	NA	4381299	98400	0.18817	NA	1.15688e+06	NA	6148077
	98500	0.231034	NA	1.01999e+06	NA	4414875	98500	0.135986	NA	884625	NA	6505267	98500	0.196769	NA	861304	NA	4377226	98500	0.188344	NA	1.15616e+06	NA	6138556
	98600	0.230692	NA	1.01879e+06	NA	4416222	98600	0.135779	NA	883091	NA	6503873	98600	0.19668	NA	860128	NA	4373238	98600	0.187972	NA	1.15394e+06	NA	6138881
	98700	0.230809	NA	1.01893e+06	NA	4414601	98700	0.135882	NA	883962	NA	6505353	98700	0.196591	NA	860779	NA	4378528	98700	0.188076	NA	1.1551e+06	NA	6141632
	98800	0.231148	NA	1.02072e+06	NA	4415854	98800	0.136043	NA	885164	NA	6506485	98800	0.196764	NA	862032	NA	4381043	98800	0.188321	NA	1.15631e+06	NA	6140105
	98900	0.231141	NA	1.02042e+06	NA	4414695	98900	0.135913	NA	884418	NA	6507247	98900	0.196388	NA	860297	NA	4380599	98900	0.188218	NA	1.15614e+06	NA	6142551
	99000	0.230852	NA	1.01858e+06	NA	4412254	99000	0.135871	NA	883300	NA	6500995	99000	0.196437	NA	859765	NA	4376792	99000	0.188225	NA	1.15532e+06	NA	6137947
	99100	0.23084	NA	1.01794e+06	NA	4409736	99100	0.135786	NA	882522	NA	6499370	99100	0.196668	NA	860427	NA	4375019	99100	0.188031	NA	1.15386e+06	NA	6136525
	99200	0.230655	NA	1.01643e+06	NA	4406706	99200	0.136006	NA	883481	NA	6495895	99200	0.196705	NA	861295	NA	4378611	99200	0.188136	NA	1.15398e+06	NA	6133782
	99300	0.230472	NA	1.01628e+06	NA	4409580	99300	0.135623	NA	881992	NA	6503240	99300	0.19628	NA	858985	NA	4376319	99300	0.187806	NA	1.15223e+06	NA	6135182
	99400	0.230847	NA	1.01847e+06	NA	4411875	99400	0.135711	NA	881683	NA	6496758	99400	0.196253	NA	858127	NA	4372563	99400	0.188048	NA	1.15259e+06	NA	6129224
	99500	0.23045	NA	1.01845e+06	NA	4419394	99500	0.135412	NA	880898	NA	6505299	99500	0.195942	NA	858268	NA	4380221	99500	0.187451	NA	1.15097e+06	NA	6140084
	99600	0.230263	NA	1.01762e+06	NA	4419371	99600	0.135303	NA	880669	NA	6508847	99600	0.195973	NA	858839	NA	4382424	99600	0.187469	NA	1.15122e+06	NA	6140824
	99700	0.230365	NA	1.01624e+06	NA	4411452	99700	0.135444	NA	880992	NA	6504455	99700	0.196161	NA	858569	NA	4376867	99700	0.187747	NA	1.15146e+06	NA	6133045
	99800	0.230142	NA	1.01716e+06	NA	4419687	99800	0.135272	NA	880506	NA	6509133	99800	0.196266	NA	859924	NA	4381418	99800	0.18754	NA	1.15166e+06	NA	6140858
	99900	0.230498	NA	1.01802e+06	NA	4416594	99900	0.135543	NA	881397	NA	6502696	99900	0.196179	NA	859367	NA	4380527	99900	0.187932	NA	1.1538e+06	NA	6139447
	100000	0.230759	NA	1.0202e+06	NA	4421077	100000	0.135685	NA	882881	NA	6506849	100000	0.196193	NA	860593	NA	4386462	100000	0.187893	NA	1.15508e+06	NA	6147511
	100100	0.230472	NA	1.01851e+06	NA	4419256	100100	0.135498	NA	882073	NA	6509877	100100	0.19612	NA	860010	NA	4385128	100100	0.187575	NA	1.15329e+06	NA	6148434
	100200	0.230316	NA	1.01681e+06	NA	4414866	100200	0.135412	NA	880621	NA	6503276	100200	0.196	NA	858810	NA	4381672	100200	0.187565	NA	1.15149e+06	NA	6139126
	100300	0.230214	NA	1.01621e+06	NA	4414217	100300	0.135397	NA	881402	NA	6509768	100300	0.195807	NA	858191	NA	4382848	100300	0.187597	NA	1.15209e+06	NA	6141320
	100400	0.230015	NA	1.01457e+06	NA	4410901	100400	0.135362	NA	879853	NA	6499992	100400	0.196028	NA	857135	NA	4372519	100400	0.187622	NA	1.15056e+06	NA	6132354
	100500	0.230427	NA	1.0172e+06	NA	4414420	100500	0.135349	NA	880375	NA	6504470	100500	0.196147	NA	859045	NA	4379589	100500	0.187638	NA	1.15155e+06	NA	6137064
	100600	0.230197	NA	1.01583e+06	NA	4412870	100600	0.135276	NA	879607	NA	6502335	100600	0.19601	NA	857556	NA	4375057	100600	0.187659	NA	1.15121e+06	NA	6134610
	100700	0.230784	NA	1.01756e+06	NA	4409161	100700	0.135329	NA	879449	NA	6498624	100700	0.196244	NA	857823	NA	4371205	100700	0.187849	NA	1.15137e+06	NA	6129225
	100800	0.230675	NA	1.01747e+06	NA	4410862	100800	0.135658	NA	880971	NA	6494034	100800	0.19623	NA	857385	NA	4369296	100800	0.188116	NA	1.15266e+06	NA	6127365
	100900	0.230431	NA	1.01727e+06	NA	4414640	100900	0.135361	NA	880004	NA	6501169	100900	0.196014	NA	858326	NA	4378897	100900	0.18762	NA	1.15095e+06	NA	6134483
	101000	0.230486	NA	1.01574e+06	NA	4406938	101000	0.135475	NA	879564	NA	6492439	101000	0.196136	NA	858311	NA	4376093	101000	0.187822	NA	1.15089e+06	NA	6127543
	101100	0.230568	NA	1.01498e+06	NA	4402098	101100	0.135594	NA	879796	NA	6488482	101100	0.196263	NA	858380	NA	4373618	101100	0.187957	NA	1.15096e+06	NA	6123507
	101200	0.230477	NA	1.01499e+06	NA	4403838	101200	0.135485	NA	879088	NA	6488453	101200	0.196084	NA	857855	NA	4374933	101200	0.18786	NA	1.15044e+06	NA	6123937
	101300	0.230574	NA	1.01521e+06	NA	4402957	101300	0.135332	NA	877773	NA	6486079	101300	0.195873	NA	856617	NA	4373336	101300	0.187643	NA	1.14869e+06	NA	6121660
	101400	0.23066	NA	1.01457e+06	NA	4398554	101400	0.135553	NA	877752	NA	6475338	101400	0.195979	NA	856128	NA	4368467	101400	0.187572	NA	1.14694e+06	NA	6114654
	101500	0.230479	NA	1.01338e+06	NA	4396838	101500	0.135446	NA	877043	NA	6475208	101500	0.19588	NA	854638	NA	4363072	101500	0.187756	NA	1.14729e+06	NA	6110518
	101600	0.23082	NA	1.01481e+06	NA	4396554	101600	0.135378	NA	877166	NA	6479397	101600	0.195755	NA	855333	NA	4369400	101600	0.187881	NA	1.14837e+06	NA	6112200
	101700	0.230748	NA	1.01284e+06	NA	4389380	101700	0.135568	NA	877170	NA	6470348	101700	0.195881	NA	854525	NA	4362466	101700	0.187598	NA	1.14498e+06	NA	6103344
	101800	0.23088	NA	1.01374e+06	NA	4390764	101800	0.135587	NA	877423	NA	6471283	101800	0.196039	NA	855029	NA	4361520	101800	0.187754	NA	1.14644e+06	NA	6106060
	101900	0.23059	NA	1.01429e+06	NA	4398660	101900	0.135543	NA	877603	NA	6474708	101900	0.195989	NA	855148	NA	4363254	101900	0.187531	NA	1.14558e+06	NA	6108776
	102000	0.230323	NA	1.01321e+06	NA	4399070	102000	0.135186	NA	876941	NA	6486941	102000	0.195844	NA	855304	NA	4367278	102000	0.187504	NA	1.14685e+06	NA	6116416
	102100	0.230103	NA	1.01234e+06	NA	4399527	102100	0.135052	NA	875567	NA	6483161	102100	0.195826	NA	854791	NA	4365049	102100	0.187367	NA	1.14579e+06	NA	6115217
	102200	0.229822	NA	1.01239e+06	NA	4405114	102200	0.134984	NA	876473	NA	6493153	102200	0.195642	NA	855555	NA	4373056	102200	0.18724	NA	1.14674e+06	NA	6124446
	102300	0.229661	NA	1.01149e+06	NA	4404289	102300	0.134963	NA	876157	NA	6491852	102300	0.195158	NA	853015	NA	4370904	102300	0.187221	NA	1.14613e+06	NA	6121830
	102400	0.230276	NA	1.01224e+06	NA	4395761	102400	0.135037	NA	875068	NA	6480190	102400	0.195813	NA	854304	NA	4362854	102400	0.187432	NA	1.14552e+06	NA	6111662
	102500	0.230194	NA	1.01263e+06	NA	4399019	102500	0.135041	NA	875448	NA	6482836	102500	0.195682	NA	854157	NA	4365036	102500	0.187383	NA	1.14606e+06	NA	6116155
	102600	0.230055	NA	1.01152e+06	NA	4396851	102600	0.134919	NA	873994	NA	6477928	102600	0.195605	NA	852375	NA	4357630	102600	0.187035	NA	1.14372e+06	NA	6114977
	102700	0.22976	NA	1.01177e+06	NA	4403594	102700	0.134896	NA	874261	NA	6481004	102700	0.195309	NA	852152	NA	4363106	102700	0.186911	NA	1.14399e+06	NA	6120494
	102800	0.229863	NA	1.01186e+06	NA	4402025	102800	0.134947	NA	874676	NA	6481606	102800	0.195371	NA	852135	NA	4361634	102800	0.18698	NA	1.14438e+06	NA	6120309
	102900	0.229812	NA	1.01121e+06	NA	4400148	102900	0.134949	NA	874883	NA	6483053	102900	0.195422	NA	853302	NA	4366457	102900	0.187108	NA	1.14523e+06	NA	6120670
	103000	0.230086	NA	1.0116e+06	NA	4396618	103000	0.135026	NA	875038	NA	6480517	103000	0.195729	NA	853919	NA	4362751	103000	0.187064	NA	1.1444e+06	NA	6117702
	103100	0.229794	NA	1.01027e+06	NA	4396443	103100	0.135095	NA	874212	NA	6471111	103100	0.195382	NA	851089	NA	4356016	103100	0.187178	NA	1.14396e+06	NA	6111596
	103200	0.229666	NA	1.01017e+06	NA	4398448	103200	0.134925	NA	873855	NA	6476591	103200	0.195522	NA	852620	NA	4360741	103200	0.187058	NA	1.14412e+06	NA	6116398
	103300	0.230124	NA	1.01139e+06	NA	4394982	103300	0.134853	NA	872579	NA	6470599	103300	0.195435	NA	851719	NA	4358071	103300	0.1872	NA	1.14464e+06	NA	6114564
	103400	0.229783	NA	1.01159e+06	NA	4402381	103400	0.134938	NA	874153	NA	6478206	103400	0.195692	NA	854031	NA	4364162	103400	0.187061	NA	1.1446e+06	NA	6118852
	103500	0.229649	NA	1.01082e+06	NA	4401602	103500	0.134932	NA	874314	NA	6479650	103500	0.195422	NA	852230	NA	4360974	103500	0.186809	NA	1.14306e+06	NA	6118884
	103600	0.229694	NA	1.01229e+06	NA	4407144	103600	0.134916	NA	874630	NA	6482782	103600	0.195648	NA	854112	NA	4365543	103600	0.187193	NA	1.14574e+06	NA	6120650
	103700	0.229732	NA	1.01192e+06	NA	4404764	103700	0.134971	NA	875007	NA	6482902	103700	0.19576	NA	853816	NA	4361549	103700	0.187286	NA	1.14552e+06	NA	6116416
	103800	0.229586	NA	1.01e+06	NA	4399238	103800	0.134736	NA	872616	NA	6476511	103800	0.195473	NA	852700	NA	4362239	103800	0.186971	NA	1.143e+06	NA	6113235
	103900	0.229636	NA	1.01056e+06	NA	4400708	103900	0.134722	NA	872752	NA	6478182	103900	0.19576	NA	853276	NA	4358791	103900	0.18701	NA	1.14329e+06	NA	6113543
	104000	0.229598	NA	1.00876e+06	NA	4393585	104000	0.134785	NA	871842	NA	6468382	104000	0.195712	NA	851524	NA	4350900	104000	0.186795	NA	1.14054e+06	NA	6105820
	104100	0.229759	NA	1.00868e+06	NA	4390166	104100	0.13487	NA	871701	NA	6463275	104100	0.195576	NA	850205	NA	4347184	104100	0.187002	NA	1.14192e+06	NA	6106439
	104200	0.229818	NA	1.0096e+06	NA	4393022	104200	0.134952	NA	873527	NA	6472882	104200	0.195794	NA	853030	NA	4356774	104200	0.187006	NA	1.14256e+06	NA	6109756
	104300	0.229838	NA	1.0096e+06	NA	4392680	104300	0.134986	NA	872987	NA	6467261	104300	0.19575	NA	852548	NA	4355277	104300	0.186985	NA	1.14241e+06	NA	6109644
	104400	0.229584	NA	1.0074e+06	NA	4387960	104400	0.134968	NA	872369	NA	6463512	104400	0.195422	NA	850427	NA	4351752	104400	0.18709	NA	1.14148e+06	NA	6101236
	104500	0.229429	NA	1.0076e+06	NA	4391782	104500	0.134899	NA	872527	NA	6468020	104500	0.195496	NA	851267	NA	4354389	104500	0.186828	NA	1.14034e+06	NA	6103706
	104600	0.229801	NA	1.00925e+06	NA	4391847	104600	0.134901	NA	873017	NA	6471525	104600	0.195515	NA	851905	NA	4357241	104600	0.186872	NA	1.14141e+06	NA	6107993
	104700	0.229435	NA	1.00814e+06	NA	4394014	104700	0.134992	NA	873469	NA	6470509	104700	0.195319	NA	851181	NA	4357901	104700	0.186937	NA	1.14201e+06	NA	6109065
	104800	0.229435	NA	1.00785e+06	NA	4392754	104800	0.134896	NA	872349	NA	6466826	104800	0.195416	NA	851495	NA	4357357	104800	0.187212	NA	1.14378e+06	NA	6109553
	104900	0.229437	NA	1.00934e+06	NA	4399191	104900	0.134653	NA	871517	NA	6472341	104900	0.195125	NA	850625	NA	4359387	104900	0.18714	NA	1.14305e+06	NA	6108021
	105000	0.229332	NA	1.00909e+06	NA	4400124	105000	0.134685	NA	872429	NA	6477543	105000	0.195182	NA	851462	NA	4362401	105000	0.186813	NA	1.14171e+06	NA	6111525
	105100	0.229628	NA	1.0087e+06	NA	4392746	105100	0.13465	NA	871507	NA	6472384	105100	0.195291	NA	850579	NA	4355454	105100	0.186888	NA	1.14102e+06	NA	6105400
	105200	0.229052	NA	1.00735e+06	NA	4397914	105200	0.134544	NA	871044	NA	6474067	105200	0.194848	NA	848645	NA	4355434	105200	0.186544	NA	1.13998e+06	NA	6111048
	105300	0.229021	NA	1.00668e+06	NA	4395575	105300	0.134453	NA	870733	NA	6476104	105300	0.194747	NA	848839	NA	4358671	105300	0.186632	NA	1.14041e+06	NA	6110450
	105400	0.229077	NA	1.00729e+06	NA	4397187	105400	0.13438	NA	870759	NA	6479814	105400	0.195005	NA	849918	NA	4358448	105400	0.186591	NA	1.14084e+06	NA	6114124
	105500	0.228923	NA	1.00767e+06	NA	4401768	105500	0.134331	NA	870266	NA	6478506	105500	0.19493	NA	850491	NA	4363069	105500	0.186548	NA	1.14106e+06	NA	6116714
	105600	0.228925	NA	1.00899e+06	NA	4407512	105600	0.134271	NA	871155	NA	6488043	105600	0.194944	NA	851711	NA	4368994	105600	0.186424	NA	1.14097e+06	NA	6120302
	105700	0.228943	NA	1.00888e+06	NA	4406678	105700	0.134401	NA	871923	NA	6487473	105700	0.195041	NA	851951	NA	4368069	105700	0.186627	NA	1.14298e+06	NA	6124420
	105800	0.228725	NA	1.00728e+06	NA	4403903	105800	0.134258	NA	870196	NA	6481511	105800	0.194699	NA	849305	NA	4362155	105800	0.186382	NA	1.14138e+06	NA	6123864
	105900	0.228638	NA	1.00609e+06	NA	4400365	105900	0.13414	NA	869460	NA	6481740	105900	0.194605	NA	849282	NA	4364134	105900	0.186179	NA	1.13932e+06	NA	6119467
	106000	0.228694	NA	1.00808e+06	NA	4407989	106000	0.134195	NA	870782	NA	6488940	106000	0.194674	NA	850004	NA	4366288	106000	0.186378	NA	1.14244e+06	NA	6129715
	106100	0.228265	NA	1.00522e+06	NA	4403745	106100	0.134175	NA	869903	NA	6483345	106100	0.19468	NA	850335	NA	4367867	106100	0.186112	NA	1.13975e+06	NA	6123966
	106200	0.228359	NA	1.00317e+06	NA	4392943	106200	0.134167	NA	868251	NA	6471442	106200	0.194628	NA	848216	NA	4358136	106200	0.186231	NA	1.13773e+06	NA	6109235
	106300	0.228426	NA	1.0032e+06	NA	4391801	106300	0.134139	NA	868961	NA	6478046	106300	0.194858	NA	849950	NA	4361887	106300	0.186137	NA	1.13739e+06	NA	6110496
	106400	0.228517	NA	1.00549e+06	NA	4400092	106400	0.134228	NA	869899	NA	6480769	106400	0.194963	NA	851540	NA	4367691	106400	0.186258	NA	1.13944e+06	NA	6117538
	106500	0.228695	NA	1.00609e+06	NA	4399269	106500	0.13431	NA	870620	NA	6482155	106500	0.194889	NA	851272	NA	4367973	106500	0.186173	NA	1.1388e+06	NA	6116908
	106600	0.228582	NA	1.00453e+06	NA	4394597	106600	0.13431	NA	870361	NA	6480235	106600	0.194862	NA	850482	NA	4364534	106600	0.186103	NA	1.1385e+06	NA	6117564
	106700	0.228378	NA	1.00458e+06	NA	4398774	106700	0.134216	NA	870179	NA	6483415	106700	0.194577	NA	850240	NA	4369691	106700	0.186184	NA	1.13981e+06	NA	6121963
	106800	0.228219	NA	1.00342e+06	NA	4396747	106800	0.134273	NA	870369	NA	6482078	106800	0.194517	NA	849565	NA	4367556	106800	0.186089	NA	1.13827e+06	NA	6116789
	106900	0.228369	NA	1.00328e+06	NA	4393256	106900	0.134175	NA	868742	NA	6474683	106900	0.194782	NA	849301	NA	4360275	106900	0.186001	NA	1.13623e+06	NA	6108771
	107000	0.228361	NA	1.00398e+06	NA	4396470	107000	0.134111	NA	868895	NA	6478921	107000	0.194972	NA	850293	NA	4361107	107000	0.186051	NA	1.13765e+06	NA	6114731
	107100	0.228522	NA	1.00437e+06	NA	4395076	107100	0.134264	NA	869124	NA	6473261	107100	0.194955	NA	849627	NA	4358073	107100	0.186173	NA	1.13653e+06	NA	6104689
	107200	0.228149	NA	1.0003e+06	NA	4384410	107200	0.133978	NA	866603	NA	6468234	107200	0.194669	NA	846977	NA	4350850	107200	0.186007	NA	1.13412e+06	NA	6097204
	107300	0.228482	NA	1.00374e+06	NA	4393082	107300	0.134261	NA	869303	NA	6474717	107300	0.194845	NA	849778	NA	4361311	107300	0.186002	NA	1.13614e+06	NA	6108209
	107400	0.227905	NA	1.00117e+06	NA	4392946	107400	0.13378	NA	867020	NA	6480918	107400	0.194577	NA	849086	NA	4363762	107400	0.185753	NA	1.13455e+06	NA	6107828
	107500	0.227976	NA	1.00099e+06	NA	4390760	107500	0.133961	NA	867257	NA	6473934	107500	0.194675	NA	849052	NA	4361381	107500	0.185756	NA	1.13404e+06	NA	6105006
	107600	0.227969	NA	1.00228e+06	NA	4396570	107600	0.133943	NA	867123	NA	6473819	107600	0.194682	NA	849402	NA	4363032	107600	0.185947	NA	1.13577e+06	NA	6108018
	107700	0.227789	NA	1.00267e+06	NA	4401739	107700	0.134102	NA	869030	NA	6480348	107700	0.194948	NA	850600	NA	4363209	107700	0.185653	NA	1.13576e+06	NA	6117639
	107800	0.227814	NA	1.00232e+06	NA	4399737	107800	0.133825	NA	866906	NA	6477892	107800	0.194686	NA	849302	NA	4362423	107800	0.185697	NA	1.13563e+06	NA	6115482
	107900	0.227916	NA	1.00394e+06	NA	4404848	107900	0.133723	NA	867612	NA	6488154	107900	0.194474	NA	849255	NA	4366928	107900	0.185529	NA	1.13681e+06	NA	6127390
	108000	0.227668	NA	1.00285e+06	NA	4404867	108000	0.133636	NA	867961	NA	6494950	108000	0.193978	NA	848662	NA	4375035	108000	0.185412	NA	1.13657e+06	NA	6129977
	108100	0.22775	NA	1.00317e+06	NA	4404701	108100	0.133726	NA	867573	NA	6487702	108100	0.194316	NA	848078	NA	4364433	108100	0.185439	NA	1.13483e+06	NA	6119688
	108200	0.22778	NA	1.00122e+06	NA	4395574	108200	0.133853	NA	866982	NA	6477121	108200	0.194399	NA	847213	NA	4358121	108200	0.185742	NA	1.13437e+06	NA	6107245
	108300	0.227898	NA	1.00183e+06	NA	4395964	108300	0.133921	NA	867235	NA	6475713	108300	0.194491	NA	847620	NA	4358144	108300	0.185745	NA	1.13548e+06	NA	6113140
	108400	0.228012	NA	1.002e+06	NA	4394524	108400	0.13378	NA	865650	NA	6470702	108400	0.194597	NA	847369	NA	4354473	108400	0.185757	NA	1.13372e+06	NA	6103235
	108500	0.227366	NA	999701	NA	4396883	108500	0.133547	NA	864779	NA	6475464	108500	0.194212	NA	847333	NA	4362916	108500	0.185495	NA	1.13391e+06	NA	6112903
	108600	0.227868	NA	1.00308e+06	NA	4402033	108600	0.133835	NA	867667	NA	6483115	108600	0.194802	NA	850331	NA	4365098	108600	0.185848	NA	1.13709e+06	NA	6118348
	108700	0.227494	NA	1.00092e+06	NA	4399756	108700	0.133609	NA	865337	NA	6476625	108700	0.194366	NA	847400	NA	4359826	108700	0.185849	NA	1.13593e+06	NA	6112140
	108800	0.227559	NA	1.00057e+06	NA	4396978	108800	0.133515	NA	864262	NA	6473121	108800	0.194299	NA	846797	NA	4358214	108800	0.185438	NA	1.13337e+06	NA	6111855
	108900	0.227715	NA	1.00226e+06	NA	4401401	108900	0.133652	NA	865640	NA	6476819	108900	0.194372	NA	847086	NA	4358078	108900	0.185541	NA	1.13488e+06	NA	6116607
	109000	0.227364	NA	999137	NA	4394438	109000	0.133675	NA	864825	NA	6469624	109000	0.194475	NA	846216	NA	4351285	109000	0.185596	NA	1.13359e+06	NA	6107852
	109100	0.227613	NA	999280	NA	4390258	109100	0.133775	NA	865421	NA	6469212	109100	0.194374	NA	845930	NA	4352082	109100	0.185782	NA	1.13456e+06	NA	6106927
	109200	0.227397	NA	999683	NA	4396193	109200	0.133666	NA	865363	NA	6474079	109200	0.194525	NA	846219	NA	4350184	109200	0.185579	NA	1.13464e+06	NA	6114071
	109300	0.227949	NA	1.00039e+06	NA	4388651	109300	0.133832	NA	865293	NA	6465493	109300	0.194763	NA	845555	NA	4341446	109300	0.185928	NA	1.1345e+06	NA	6101845
	109400	0.227871	NA	999196	NA	4384928	109400	0.133679	NA	863978	NA	6463078	109400	0.194562	NA	844806	NA	4342096	109400	0.185864	NA	1.13335e+06	NA	6097698
	109500	0.228117	NA	1.00048e+06	NA	4385815	109500	0.133975	NA	865638	NA	6461208	109500	0.194501	NA	844831	NA	4343586	109500	0.185998	NA	1.13466e+06	NA	6100415
	109600	0.227742	NA	999640	NA	4389344	109600	0.133668	NA	863722	NA	6461707	109600	0.194446	NA	844862	NA	4344979	109600	0.18594	NA	1.13366e+06	NA	6096935
	109700	0.227517	NA	998138	NA	4387095	109700	0.133345	NA	861838	NA	6463199	109700	0.194286	NA	844206	NA	4345177	109700	0.185432	NA	1.13156e+06	NA	6102279
	109800	0.22778	NA	998262	NA	4382576	109800	0.133502	NA	862555	NA	6460976	109800	0.194584	NA	845642	NA	4345891	109800	0.185751	NA	1.13258e+06	NA	6097296
	109900	0.227699	NA	998020	NA	4383064	109900	0.133352	NA	861471	NA	6460105	109900	0.194408	NA	844048	NA	4341641	109900	0.185676	NA	1.13197e+06	NA	6096446
	110000	0.227609	NA	998280	NA	4385949	110000	0.133437	NA	862206	NA	6461542	110000	0.194266	NA	844520	NA	4347228	110000	0.185605	NA	1.132e+06	NA	6098959
	110100	0.227622	NA	999287	NA	4390116	110100	0.133377	NA	862165	NA	6464142	110100	0.193902	NA	843381	NA	4349527	110100	0.185496	NA	1.13168e+06	NA	6100834
	110200	0.227483	NA	999864	NA	4395329	110200	0.133357	NA	863052	NA	6471755	110200	0.193833	NA	844493	NA	4356803	110200	0.185339	NA	1.13145e+06	NA	6104746
	110300	0.227684	NA	1.00084e+06	NA	4395738	110300	0.13326	NA	862577	NA	6472900	110300	0.193613	NA	843181	NA	4354988	110300	0.185363	NA	1.13159e+06	NA	6104707
	110400	0.227243	NA	999363	NA	4397781	110400	0.133253	NA	862342	NA	6471449	110400	0.193865	NA	845053	NA	4358986	110400	0.185122	NA	1.13077e+06	NA	6108274
	110500	0.227102	NA	998126	NA	4395048	110500	0.133151	NA	862192	NA	6475315	110500	0.193836	NA	845310	NA	4360944	110500	0.185084	NA	1.13141e+06	NA	6112979
	110600	0.227232	NA	999902	NA	4400352	110600	0.133087	NA	863245	NA	6486333	110600	0.193763	NA	846192	NA	4367152	110600	0.185025	NA	1.1319e+06	NA	6117551
	110700	0.227069	NA	998382	NA	4396825	110700	0.133155	NA	862773	NA	6479463	110700	0.193906	NA	845585	NA	4360791	110700	0.185368	NA	1.13226e+06	NA	6108208
	110800	0.226852	NA	996555	NA	4392974	110800	0.133122	NA	861517	NA	6471616	110800	0.193728	NA	843995	NA	4356606	110800	0.185011	NA	1.12925e+06	NA	6103654
	110900	0.226816	NA	995730	NA	4390042	110900	0.132925	NA	860115	NA	6470672	110900	0.193626	NA	843528	NA	4356491	110900	0.1851	NA	1.1294e+06	NA	6101561
	111000	0.226884	NA	995946	NA	4389671	111000	0.133031	NA	860202	NA	6466190	111000	0.193269	NA	840681	NA	4349800	111000	0.184955	NA	1.12731e+06	NA	6095031
	111100	0.226731	NA	994957	NA	4388278	111100	0.133064	NA	859512	NA	6459375	111100	0.193853	NA	842508	NA	4346113	111100	0.184849	NA	1.12689e+06	NA	6096296
	111200	0.226818	NA	994926	NA	4386456	111200	0.132855	NA	858205	NA	6459708	111200	0.193411	NA	840843	NA	4347441	111200	0.184893	NA	1.12726e+06	NA	6096816
	111300	0.227198	NA	996849	NA	4387568	111300	0.133001	NA	859196	NA	6460089	111300	0.193591	NA	841875	NA	4348739	111300	0.185041	NA	1.12848e+06	NA	6098557
	111400	0.227304	NA	997693	NA	4389249	111400	0.133059	NA	859941	NA	6462851	111400	0.193902	NA	843658	NA	4350943	111400	0.185087	NA	1.1295e+06	NA	6102524
	111500	0.226838	NA	995903	NA	4390364	111500	0.132776	NA	858396	NA	6464985	111500	0.193394	NA	841880	NA	4353188	111500	0.185068	NA	1.12886e+06	NA	6099664
	111600	0.22728	NA	998587	NA	4393651	111600	0.13309	NA	860355	NA	6464433	111600	0.193625	NA	842528	NA	4351333	111600	0.185269	NA	1.13071e+06	NA	6103079
	111700	0.226902	NA	994623	NA	4383491	111700	0.133012	NA	858706	NA	6455871	111700	0.193591	NA	841391	NA	4346238	111700	0.185164	NA	1.12816e+06	NA	6092748
	111800	0.226829	NA	994845	NA	4385871	111800	0.132782	NA	858010	NA	6461777	111800	0.193257	NA	840368	NA	4348451	111800	0.184892	NA	1.12738e+06	NA	6097506
	111900	0.226769	NA	993993	NA	4383281	111900	0.133019	NA	858314	NA	6452571	111900	0.193841	NA	842517	NA	4346434	111900	0.185179	NA	1.12814e+06	NA	6092152
	112000	0.226997	NA	994162	NA	4379625	112000	0.132905	NA	857020	NA	6448353	112000	0.193575	NA	840482	NA	4341885	112000	0.184957	NA	1.12635e+06	NA	6089810
	112100	0.226657	NA	993155	NA	4381756	112100	0.132876	NA	856713	NA	6447460	112100	0.193719	NA	840598	NA	4339269	112100	0.185023	NA	1.12718e+06	NA	6092143
	112200	0.226888	NA	993785	NA	4380065	112200	0.132875	NA	856490	NA	6445858	112200	0.193635	NA	840774	NA	4342045	112200	0.184819	NA	1.12533e+06	NA	6088795
	112300	0.226505	NA	991360	NA	4376766	112300	0.132887	NA	856032	NA	6441805	112300	0.193514	NA	839837	NA	4339934	112300	0.184745	NA	1.12401e+06	NA	6084117
	112400	0.226521	NA	990455	NA	4372467	112400	0.132873	NA	855385	NA	6437634	112400	0.19341	NA	838178	NA	4333680	112400	0.184652	NA	1.12303e+06	NA	6081893
	112500	0.226917	NA	992721	NA	4374823	112500	0.132865	NA	855728	NA	6440564	112500	0.19356	NA	839596	NA	4337658	112500	0.185049	NA	1.12584e+06	NA	6084025
	112600	0.226455	NA	989487	NA	4369458	112600	0.132659	NA	853785	NA	6435947	112600	0.193312	NA	838881	NA	4339514	112600	0.184811	NA	1.12309e+06	NA	6076975
	112700	0.226473	NA	990137	NA	4371985	112700	0.132522	NA	853554	NA	6440869	112700	0.193208	NA	839022	NA	4342588	112700	0.184801	NA	1.12348e+06	NA	6079429
	112800	0.226524	NA	992347	NA	4380751	112800	0.132718	NA	856046	NA	6450110	112800	0.193088	NA	839250	NA	4346469	112800	0.184904	NA	1.12569e+06	NA	6087954
	112900	0.226499	NA	991039	NA	4375467	112900	0.132845	NA	854919	NA	6435459	112900	0.193159	NA	837446	NA	4335530	112900	0.184868	NA	1.12363e+06	NA	6078043
	113000	0.226278	NA	988673	NA	4369278	113000	0.132864	NA	854010	NA	6427701	113000	0.19326	NA	836299	NA	4327321	113000	0.184573	NA	1.12089e+06	NA	6072875
	113100	0.226473	NA	989450	NA	4368944	113100	0.132722	NA	853477	NA	6430570	113100	0.193359	NA	837256	NA	4330065	113100	0.184787	NA	1.12341e+06	NA	6079519
	113200	0.226793	NA	989761	NA	4364152	113200	0.132913	NA	854518	NA	6429141	113200	0.193407	NA	837219	NA	4328799	113200	0.184689	NA	1.12172e+06	NA	6073591
	113300	0.22649	NA	987898	NA	4361780	113300	0.132756	NA	853188	NA	6426721	113300	0.193349	NA	836323	NA	4325471	113300	0.184497	NA	1.12065e+06	NA	6074097
	113400	0.226463	NA	987283	NA	4359585	113400	0.13268	NA	852106	NA	6422284	113400	0.193219	NA	836123	NA	4327339	113400	0.184519	NA	1.11983e+06	NA	6068880
	113500	0.226561	NA	989167	NA	4366016	113500	0.132829	NA	853016	NA	6421912	113500	0.193434	NA	836263	NA	4323240	113500	0.184417	NA	1.11876e+06	NA	6066480
	113600	0.226428	NA	989766	NA	4371211	113600	0.132559	NA	852095	NA	6428046	113600	0.193122	NA	836369	NA	4330776	113600	0.184211	NA	1.11961e+06	NA	6077877
	113700	0.226071	NA	987857	NA	4369675	113700	0.132363	NA	851476	NA	6432869	113700	0.192708	NA	834629	NA	4331060	113700	0.184205	NA	1.11962e+06	NA	6078127
	113800	0.226156	NA	988340	NA	4370177	113800	0.132396	NA	852017	NA	6435346	113800	0.192765	NA	835170	NA	4332584	113800	0.184279	NA	1.11968e+06	NA	6076008
	113900	0.225858	NA	985664	NA	4364093	113900	0.132327	NA	850523	NA	6427427	113900	0.192583	NA	833830	NA	4329709	113900	0.184108	NA	1.11709e+06	NA	6067588
	114000	0.226099	NA	986516	NA	4363211	114000	0.132531	NA	851564	NA	6425369	114000	0.192904	NA	835251	NA	4329875	114000	0.184526	NA	1.1188e+06	NA	6063106
	114100	0.226204	NA	988256	NA	4368869	114100	0.132489	NA	851976	NA	6430541	114100	0.19282	NA	835651	NA	4333850	114100	0.18435	NA	1.11993e+06	NA	6075016
	114200	0.226414	NA	988196	NA	4364550	114200	0.132674	NA	852331	NA	6424247	114200	0.192577	NA	834163	NA	4331572	114200	0.184247	NA	1.1186e+06	NA	6071204
	114300	0.225994	NA	987103	NA	4367833	114300	0.132403	NA	851284	NA	6429505	114300	0.192651	NA	834851	NA	4333497	114300	0.184189	NA	1.11906e+06	NA	6075627
	114400	0.226087	NA	988244	NA	4371086	114400	0.132277	NA	850861	NA	6432427	114400	0.192408	NA	833475	NA	4331816	114400	0.184017	NA	1.11857e+06	NA	6078636
	114500	0.225991	NA	987798	NA	4370970	114500	0.132277	NA	850620	NA	6430570	114500	0.192488	NA	833958	NA	4332519	114500	0.184116	NA	1.11849e+06	NA	6074936
	114600	0.22589	NA	987388	NA	4371093	114600	0.132283	NA	850855	NA	6432089	114600	0.192413	NA	833224	NA	4330389	114600	0.183984	NA	1.11739e+06	NA	6073268
	114700	0.225807	NA	985126	NA	4362694	114700	0.132242	NA	849480	NA	6423692	114700	0.192578	NA	833078	NA	4325916	114700	0.183964	NA	1.11584e+06	NA	6065527
	114800	0.226051	NA	984274	NA	4354223	114800	0.132434	NA	849662	NA	6415716	114800	0.192551	NA	831970	NA	4320787	114800	0.184384	NA	1.11719e+06	NA	6059020
	114900	0.225776	NA	984169	NA	4359045	114900	0.132407	NA	849250	NA	6413927	114900	0.192833	NA	832785	NA	4318678	114900	0.184167	NA	1.11522e+06	NA	6055492
	115000	0.225966	NA	985896	NA	4363035	115000	0.132323	NA	849438	NA	6419434	115000	0.19282	NA	834017	NA	4325364	115000	0.184313	NA	1.1173e+06	NA	6061991
	115100	0.226108	NA	986484	NA	4362891	115100	0.132452	NA	850931	NA	6424441	115100	0.192746	NA	833799	NA	4325897	115100	0.184326	NA	1.11765e+06	NA	6063440
	115200	0.225721	NA	984538	NA	4361746	115200	0.132096	NA	848933	NA	6426633	115200	0.19205	NA	831689	NA	4330586	115200	0.184014	NA	1.11589e+06	NA	6064175
	115300	0.225876	NA	984886	NA	4360290	115300	0.132318	NA	849550	NA	6420515	115300	0.192679	NA	833501	NA	4325864	115300	0.184366	NA	1.11692e+06	NA	6058154
	115400	0.225971	NA	985080	NA	4359320	115400	0.132447	NA	850593	NA	6422143	115400	0.192356	NA	832830	NA	4329620	115400	0.184379	NA	1.11721e+06	NA	6059294
	115500	0.225796	NA	984074	NA	4358245	115500	0.132466	NA	850608	NA	6421356	115500	0.192334	NA	832093	NA	4326285	115500	0.184532	NA	1.11796e+06	NA	6058352
	115600	0.225833	NA	984910	NA	4361238	115600	0.132391	NA	849530	NA	6416825	115600	0.192404	NA	831682	NA	4322582	115600	0.184105	NA	1.11563e+06	NA	6059789
	115700	0.225823	NA	984014	NA	4357452	115700	0.132352	NA	848499	NA	6410923	115700	0.19237	NA	831141	NA	4320527	115700	0.184342	NA	1.1159e+06	NA	6053417
	115800	0.22584	NA	984279	NA	4358294	115800	0.132316	NA	848585	NA	6413325	115800	0.192713	NA	832877	NA	4321840	115800	0.184337	NA	1.11641e+06	NA	6056370
	115900	0.225533	NA	984593	NA	4365621	115900	0.132136	NA	848291	NA	6419829	115900	0.192347	NA	831864	NA	4324810	115900	0.18392	NA	1.11498e+06	NA	6062303
	116000	0.225291	NA	983364	NA	4364853	116000	0.132149	NA	848306	NA	6419296	116000	0.192461	NA	832728	NA	4326749	116000	0.183732	NA	1.11405e+06	NA	6063453
	116100	0.225321	NA	982624	NA	4360988	116100	0.131794	NA	845799	NA	6417585	116100	0.192147	NA	830323	NA	4321293	116100	0.183578	NA	1.1125e+06	NA	6060099
	116200	0.22554	NA	983215	NA	4359382	116200	0.131979	NA	847215	NA	6419312	116200	0.192091	NA	831151	NA	4326852	116200	0.183882	NA	1.11465e+06	NA	6061770
	116300	0.225106	NA	983087	NA	4367216	116300	0.131693	NA	846131	NA	6425010	116300	0.192095	NA	831378	NA	4327951	116300	0.183567	NA	1.11395e+06	NA	6068377
	116400	0.225286	NA	983052	NA	4363573	116400	0.131937	NA	848223	NA	6428984	116400	0.192387	NA	832879	NA	4329190	116400	0.183825	NA	1.11523e+06	NA	6066804
	116500	0.22548	NA	982045	NA	4355354	116500	0.132072	NA	847672	NA	6418248	116500	0.192466	NA	832640	NA	4326176	116500	0.184096	NA	1.11504e+06	NA	6056848
	116600	0.2251	NA	981179	NA	4358853	116600	0.131893	NA	846023	NA	6414443	116600	0.192386	NA	830979	NA	4319321	116600	0.183565	NA	1.11171e+06	NA	6056214
	116700	0.225135	NA	981600	NA	4360051	116700	0.131788	NA	845541	NA	6415916	116700	0.191857	NA	829014	NA	4321007	116700	0.183695	NA	1.11291e+06	NA	6058457
	116800	0.22504	NA	980787	NA	4358276	116800	0.131949	NA	846050	NA	6411940	116800	0.191702	NA	827227	NA	4315163	116800	0.183691	NA	1.11227e+06	NA	6055129
	116900	0.224966	NA	980214	NA	4357157	116900	0.131945	NA	846148	NA	6412873	116900	0.19183	NA	828723	NA	4320093	116900	0.18356	NA	1.11084e+06	NA	6051631
	117000	0.224955	NA	979688	NA	4355039	117000	0.131931	NA	845473	NA	6408461	117000	0.191982	NA	828289	NA	4314415	117000	0.183751	NA	1.11101e+06	NA	6046255
	117100	0.225467	NA	980441	NA	4348486	117100	0.13202	NA	845366	NA	6403308	117100	0.192212	NA	829020	NA	4313048	117100	0.184043	NA	1.11241e+06	NA	6044294
	117200	0.225732	NA	980090	NA	4341839	117200	0.132247	NA	845428	NA	6392787	117200	0.19221	NA	828291	NA	4309309	117200	0.184137	NA	1.11164e+06	NA	6037036
	117300	0.225365	NA	980335	NA	4349983	117300	0.132024	NA	846162	NA	6409136	117300	0.192007	NA	828261	NA	4313715	117300	0.183855	NA	1.11137e+06	NA	6044833
	117400	0.225009	NA	978115	NA	4347001	117400	0.131717	NA	844045	NA	6407997	117400	0.191714	NA	827963	NA	4318733	117400	0.183557	NA	1.11015e+06	NA	6047961
	117500	0.224992	NA	978838	NA	4350542	117500	0.131778	NA	844781	NA	6410663	117500	0.191923	NA	827796	NA	4313171	117500	0.183734	NA	1.11159e+06	NA	6050029
	117600	0.224999	NA	980339	NA	4357092	117600	0.131868	NA	845714	NA	6413349	117600	0.191917	NA	829081	NA	4319985	117600	0.183705	NA	1.11227e+06	NA	6054637
	117700	0.225076	NA	981252	NA	4359642	117700	0.131982	NA	846538	NA	6414044	117700	0.192099	NA	829930	NA	4320329	117700	0.183963	NA	1.11327e+06	NA	6051603
	117800	0.224769	NA	979503	NA	4357830	117800	0.131742	NA	844860	NA	6412987	117800	0.191807	NA	827545	NA	4314472	117800	0.183659	NA	1.11164e+06	NA	6052746
	117900	0.224922	NA	979417	NA	4354482	117900	0.131824	NA	844892	NA	6409251	117900	0.19194	NA	828538	NA	4316642	117900	0.183652	NA	1.11127e+06	NA	6050962
	118000	0.224943	NA	978781	NA	4351248	118000	0.131716	NA	844512	NA	6411630	118000	0.191778	NA	827495	NA	4314852	118000	0.183605	NA	1.11033e+06	NA	6047382
	118100	0.22514	NA	979025	NA	4348517	118100	0.131788	NA	844588	NA	6408670	118100	0.191714	NA	826357	NA	4310356	118100	0.183437	NA	1.10903e+06	NA	6045844
	118200	0.225187	NA	978026	NA	4343176	118200	0.131827	NA	843086	NA	6395375	118200	0.191621	NA	824921	NA	4304951	118200	0.183726	NA	1.1096e+06	NA	6039402
	118300	0.224992	NA	976255	NA	4339073	118300	0.131493	NA	841141	NA	6396842	118300	0.191654	NA	825063	NA	4304957	118300	0.183681	NA	1.1077e+06	NA	6030574
	118400	0.224904	NA	976586	NA	4342235	118400	0.131474	NA	841768	NA	6402535	118400	0.191618	NA	825556	NA	4308330	118400	0.183499	NA	1.10767e+06	NA	6036352
	118500	0.225111	NA	979011	NA	4349014	118500	0.131648	NA	843971	NA	6410796	118500	0.191896	NA	827849	NA	4314056	118500	0.183495	NA	1.10962e+06	NA	6047179
	118600	0.225155	NA	979133	NA	4348702	118600	0.131498	NA	842751	NA	6408861	118600	0.191766	NA	827534	NA	4315341	118600	0.183499	NA	1.10912e+06	NA	6044294
	118700	0.225135	NA	980234	NA	4353989	118700	0.131491	NA	843159	NA	6412298	118700	0.192015	NA	828223	NA	4313324	118700	0.183441	NA	1.10955e+06	NA	6048560
	118800	0.225302	NA	978626	NA	4343617	118800	0.131511	NA	842191	NA	6403981	118800	0.191767	NA	826996	NA	4312509	118800	0.183326	NA	1.10759e+06	NA	6041647
	118900	0.224777	NA	978442	NA	4352952	118900	0.131507	NA	843648	NA	6415228	118900	0.191797	NA	828708	NA	4320750	118900	0.183335	NA	1.10989e+06	NA	6053860
	119000	0.225053	NA	979643	NA	4352952	119000	0.131563	NA	843227	NA	6409303	119000	0.191527	NA	826469	NA	4315165	119000	0.183421	NA	1.1092e+06	NA	6047261
	119100	0.225046	NA	980577	NA	4357219	119100	0.131356	NA	842824	NA	6416311	119100	0.191672	NA	827585	NA	4317721	119100	0.183419	NA	1.10983e+06	NA	6050797
	119200	0.224755	NA	978158	NA	4352102	119200	0.13126	NA	841745	NA	6412793	119200	0.191476	NA	826174	NA	4314761	119200	0.183057	NA	1.1069e+06	NA	6046745
	119300	0.224793	NA	978965	NA	4354970	119300	0.13136	NA	843530	NA	6421510	119300	0.191146	NA	825978	NA	4321193	119300	0.183172	NA	1.10892e+06	NA	6053984
	119400	0.225126	NA	980209	NA	4354051	119400	0.131319	NA	842888	NA	6418613	119400	0.191148	NA	825128	NA	4316702	119400	0.183077	NA	1.10848e+06	NA	6054732
	119500	0.224646	NA	977186	NA	4349901	119500	0.131194	NA	841407	NA	6413470	119500	0.190927	NA	823949	NA	4315526	119500	0.183141	NA	1.10764e+06	NA	6048038
	119600	0.224723	NA	977813	NA	4351186	119600	0.131338	NA	842026	NA	6411115	119600	0.191054	NA	824005	NA	4312939	119600	0.183432	NA	1.10933e+06	NA	6047635
	119700	0.224414	NA	975138	NA	4345274	119700	0.131327	NA	841572	NA	6408204	119700	0.191392	NA	824568	NA	4308273	119700	0.183364	NA	1.10752e+06	NA	6039992
	119800	0.224341	NA	975413	NA	4347904	119800	0.13121	NA	840878	NA	6408627	119800	0.191188	NA	824644	NA	4313263	119800	0.183219	NA	1.10768e+06	NA	6045671
	119900	0.225022	NA	978594	NA	4348872	119900	0.131323	NA	841907	NA	6410942	119900	0.191442	NA	826541	NA	4317441	119900	0.183507	NA	1.1103e+06	NA	6050433
	120000	0.224785	NA	977491	NA	4348565	120000	0.131168	NA	840851	NA	6410491	120000	0.191267	NA	825917	NA	4318131	120000	0.183369	NA	1.10879e+06	NA	6046760
	120100	0.22509	NA	977365	NA	4342113	120100	0.131278	NA	840301	NA	6400904	120100	0.191065	NA	823345	NA	4309243	120100	0.183279	NA	1.10754e+06	NA	6042943
	120200	0.225055	NA	977299	NA	4342488	120200	0.13127	NA	840301	NA	6401307	120200	0.19135	NA	825811	NA	4315711	120200	0.183502	NA	1.10821e+06	NA	6039245
	120300	0.224525	NA	974385	NA	4339755	120300	0.131208	NA	839351	NA	6397081	120300	0.191291	NA	823818	NA	4306616	120300	0.183196	NA	1.10563e+06	NA	6035227
	120400	0.224715	NA	976720	NA	4346484	120400	0.1314	NA	841724	NA	6405810	120400	0.19145	NA	825101	NA	4309758	120400	0.18329	NA	1.10801e+06	NA	6045102
	120500	0.224271	NA	976224	NA	4352869	120500	0.131052	NA	840051	NA	6410078	120500	0.191035	NA	824255	NA	4314682	120500	0.182986	NA	1.10737e+06	NA	6051659
	120600	0.224312	NA	975248	NA	4347726	120600	0.131098	NA	839797	NA	6405855	120600	0.190964	NA	823336	NA	4311469	120600	0.183132	NA	1.10676e+06	NA	6043526
	120700	0.224721	NA	977160	NA	4348335	120700	0.131289	NA	840830	NA	6404429	120700	0.191189	NA	824715	NA	4313606	120700	0.183282	NA	1.10698e+06	NA	6039770
	120800	0.224626	NA	975529	NA	4342906	120800	0.131327	NA	840006	NA	6396282	120800	0.191216	NA	823690	NA	4307633	120800	0.183141	NA	1.10487e+06	NA	6032907
	120900	0.224889	NA	976356	NA	4341506	120900	0.131232	NA	839761	NA	6399061	120900	0.191004	NA	822521	NA	4306299	120900	0.183211	NA	1.10604e+06	NA	6036974
	121000	0.224326	NA	974680	NA	4344932	121000	0.131075	NA	839903	NA	6407817	121000	0.190918	NA	823739	NA	4314625	121000	0.182993	NA	1.10607e+06	NA	6044366
	121100	0.224682	NA	977176	NA	4349144	121100	0.131272	NA	841120	NA	6407474	121100	0.191227	NA	824877	NA	4313612	121100	0.183216	NA	1.10694e+06	NA	6041745
	121200	0.224308	NA	975635	NA	4349527	121200	0.131065	NA	839281	NA	6403563	121200	0.190641	NA	821489	NA	4309081	121200	0.182755	NA	1.1038e+06	NA	6039766
	121300	0.224574	NA	977099	NA	4350903	121300	0.131119	NA	839872	NA	6405392	121300	0.190713	NA	821933	NA	4309783	121300	0.182962	NA	1.10484e+06	NA	6038603
	121400	0.224168	NA	974229	NA	4345980	121400	0.130975	NA	838040	NA	6398455	121400	0.190817	NA	821653	NA	4305970	121400	0.182858	NA	1.10341e+06	NA	6034250
	121500	0.224473	NA	974636	NA	4341886	121500	0.131073	NA	838561	NA	6397655	121500	0.191086	NA	822674	NA	4305260	121500	0.18305	NA	1.10346e+06	NA	6028188
	121600	0.224559	NA	974612	NA	4340125	121600	0.131253	NA	839225	NA	6393951	121600	0.191128	NA	822317	NA	4302437	121600	0.183252	NA	1.10466e+06	NA	6028080
	121700	0.224717	NA	974543	NA	4336759	121700	0.131134	NA	838133	NA	6391424	121700	0.190935	NA	822007	NA	4305171	121700	0.183049	NA	1.10321e+06	NA	6026848
	121800	0.224201	NA	973024	NA	4339961	121800	0.130765	NA	836447	NA	6396562	121800	0.19052	NA	821224	NA	4310442	121800	0.18261	NA	1.1018e+06	NA	6033628
	121900	0.22401	NA	971081	NA	4334999	121900	0.130872	NA	836255	NA	6389888	121900	0.190696	NA	820161	NA	4300887	121900	0.182967	NA	1.10175e+06	NA	6021559
	122000	0.224336	NA	972956	NA	4337050	122000	0.13096	NA	836992	NA	6391226	122000	0.190906	NA	820355	NA	4297161	122000	0.183003	NA	1.10178e+06	NA	6020538
	122100	0.224392	NA	972131	NA	4332289	122100	0.131079	NA	836952	NA	6385072	122100	0.190959	NA	820841	NA	4298509	122100	0.183253	NA	1.10253e+06	NA	6016431
	122200	0.224483	NA	973028	NA	4334535	122200	0.131014	NA	837211	NA	6390225	122200	0.190881	NA	821071	NA	4301488	122200	0.182878	NA	1.1012e+06	NA	6021483
	122300	0.224281	NA	971327	NA	4330850	122300	0.130894	NA	835356	NA	6381906	122300	0.190801	NA	819320	NA	4294112	122300	0.182797	NA	1.09949e+06	NA	6014778
	122400	0.224273	NA	972732	NA	4337258	122400	0.130987	NA	836737	NA	6387930	122400	0.190822	NA	820135	NA	4297912	122400	0.182732	NA	1.09982e+06	NA	6018784
	122500	0.224539	NA	971914	NA	4328490	122500	0.130964	NA	836039	NA	6383711	122500	0.190869	NA	820202	NA	4297206	122500	0.182731	NA	1.09992e+06	NA	6019345
	122600	0.224412	NA	970364	NA	4324039	122600	0.130767	NA	833837	NA	6376512	122600	0.190533	NA	816901	NA	4287444	122600	0.182687	NA	1.0983e+06	NA	6011889
	122700	0.224416	NA	971136	NA	4327393	122700	0.130815	NA	834288	NA	6377618	122700	0.190688	NA	817518	NA	4287194	122700	0.18271	NA	1.09787e+06	NA	6008829
	122800	0.224159	NA	972851	NA	4340004	122800	0.130827	NA	835676	NA	6387639	122800	0.190563	NA	818363	NA	4294447	122800	0.182739	NA	1.1003e+06	NA	6021177
	122900	0.224254	NA	972061	NA	4334651	122900	0.130825	NA	836019	NA	6390343	122900	0.190464	NA	818591	NA	4297870	122900	0.18244	NA	1.09855e+06	NA	6021417
	123000	0.224386	NA	973136	NA	4336889	123000	0.130899	NA	836368	NA	6389396	123000	0.190633	NA	819916	NA	4301029	123000	0.182652	NA	1.09983e+06	NA	6021461
	123100	0.223971	NA	971893	NA	4339366	123100	0.130361	NA	833976	NA	6397425	123100	0.19045	NA	819781	NA	4304445	123100	0.18222	NA	1.09804e+06	NA	6025919
	123200	0.223923	NA	972473	NA	4342888	123200	0.130516	NA	834977	NA	6397484	123200	0.190101	NA	818385	NA	4305006	123200	0.182214	NA	1.09787e+06	NA	6025130
	123300	0.224038	NA	972000	NA	4338556	123300	0.130328	NA	833794	NA	6397680	123300	0.190174	NA	818434	NA	4303596	123300	0.182067	NA	1.09737e+06	NA	6027275
	123400	0.223894	NA	969886	NA	4331899	123400	0.130401	NA	833417	NA	6391193	123400	0.190322	NA	818242	NA	4299257	123400	0.182276	NA	1.09707e+06	NA	6018732
	123500	0.223849	NA	970462	NA	4335345	123500	0.130566	NA	834070	NA	6388113	123500	0.190366	NA	818125	NA	4297654	123500	0.182017	NA	1.09525e+06	NA	6017270
	123600	0.223753	NA	969622	NA	4333453	123600	0.13043	NA	833263	NA	6388567	123600	0.190257	NA	817590	NA	4297284	123600	0.182112	NA	1.09613e+06	NA	6018992
	123700	0.223861	NA	969388	NA	4330305	123700	0.130483	NA	833532	NA	6388065	123700	0.190192	NA	817290	NA	4297178	123700	0.182117	NA	1.09599e+06	NA	6018072
	123800	0.223761	NA	968833	NA	4329771	123800	0.130415	NA	832874	NA	6386333	123800	0.19013	NA	816541	NA	4294645	123800	0.181965	NA	1.09418e+06	NA	6013132
	123900	0.224035	NA	969686	NA	4328274	123900	0.13042	NA	832681	NA	6384623	123900	0.190211	NA	815863	NA	4289256	123900	0.181988	NA	1.09409e+06	NA	6011875
	124000	0.223863	NA	970067	NA	4333316	124000	0.130308	NA	832293	NA	6387117	124000	0.190277	NA	816908	NA	4293250	124000	0.181979	NA	1.0946e+06	NA	6014995
	124100	0.223752	NA	970086	NA	4335552	124100	0.130436	NA	832815	NA	6384875	124100	0.190186	NA	816721	NA	4294317	124100	0.181951	NA	1.09434e+06	NA	6014473
	124200	0.223781	NA	970226	NA	4335598	124200	0.130305	NA	832308	NA	6387402	124200	0.189929	NA	816175	NA	4297272	124200	0.18196	NA	1.09551e+06	NA	6020591
	124300	0.223809	NA	969663	NA	4332545	124300	0.130713	NA	834562	NA	6384696	124300	0.190275	NA	816654	NA	4291975	124300	0.182223	NA	1.09692e+06	NA	6019642
	124400	0.224105	NA	971578	NA	4335364	124400	0.130661	NA	834015	NA	6383064	124400	0.190448	NA	817384	NA	4291898	124400	0.182292	NA	1.09672e+06	NA	6016307
	124500	0.223892	NA	970701	NA	4335581	124500	0.130445	NA	833476	NA	6389504	124500	0.189966	NA	816212	NA	4296612	124500	0.181887	NA	1.09466e+06	NA	6018342
	124600	0.2239	NA	971152	NA	4337445	124600	0.130341	NA	833574	NA	6395352	124600	0.190085	NA	817367	NA	4300007	124600	0.182016	NA	1.09631e+06	NA	6023130
	124700	0.223666	NA	970104	NA	4337285	124700	0.130391	NA	833753	NA	6394256	124700	0.190418	NA	818572	NA	4298816	124700	0.181871	NA	1.09558e+06	NA	6023962
	124800	0.223607	NA	971185	NA	4343258	124800	0.130243	NA	833326	NA	6398224	124800	0.190155	NA	818249	NA	4303056	124800	0.181878	NA	1.0962e+06	NA	6027136
	124900	0.223907	NA	972032	NA	4341234	124900	0.130449	NA	834594	NA	6397845	124900	0.190019	NA	817727	NA	4303390	124900	0.182148	NA	1.09825e+06	NA	6029450
	125000	0.223647	NA	968063	NA	4328535	125000	0.130376	NA	832403	NA	6384647	125000	0.190147	NA	815734	NA	4290018	125000	0.181805	NA	1.09443e+06	NA	6019779
	125100	0.223501	NA	967960	NA	4330896	125100	0.130425	NA	832049	NA	6379541	125100	0.190328	NA	817074	NA	4292971	125100	0.181842	NA	1.09419e+06	NA	6017236
	125200	0.223714	NA	969048	NA	4331634	125200	0.130323	NA	832769	NA	6390042	125200	0.190303	NA	816941	NA	4292842	125200	0.18181	NA	1.09477e+06	NA	6021514
	125300	0.223687	NA	969820	NA	4335619	125300	0.130267	NA	832825	NA	6393221	125300	0.190157	NA	817520	NA	4299189	125300	0.181544	NA	1.09381e+06	NA	6025015
	125400	0.22381	NA	971314	NA	4339913	125400	0.130441	NA	834286	NA	6395892	125400	0.190256	NA	818505	NA	4302127	125400	0.182017	NA	1.09754e+06	NA	6029875
	125500	0.223788	NA	969314	NA	4331388	125500	0.130523	NA	833709	NA	6387429	125500	0.190267	NA	817145	NA	4294728	125500	0.181875	NA	1.09486e+06	NA	6019835
	125600	0.223246	NA	968058	NA	4336287	125600	0.130258	NA	832703	NA	6392700	125600	0.190062	NA	817648	NA	4302008	125600	0.181826	NA	1.09518e+06	NA	6023221
	125700	0.223379	NA	967979	NA	4333340	125700	0.130376	NA	832307	NA	6383904	125700	0.189933	NA	816093	NA	4296739	125700	0.181833	NA	1.09402e+06	NA	6016598
	125800	0.223409	NA	968459	NA	4334923	125800	0.130395	NA	833021	NA	6388426	125800	0.189783	NA	814621	NA	4292377	125800	0.181903	NA	1.09519e+06	NA	6020771
	125900	0.223443	NA	968030	NA	4332336	125900	0.130287	NA	831553	NA	6382474	125900	0.189826	NA	814397	NA	4290239	125900	0.181488	NA	1.09128e+06	NA	6012999
	126000	0.223203	NA	966500	NA	4330148	126000	0.130456	NA	831767	NA	6375862	126000	0.189785	NA	813969	NA	4288890	126000	0.181713	NA	1.09239e+06	NA	6011623
	126100	0.222954	NA	965531	NA	4330631	126100	0.130261	NA	830876	NA	6378555	126100	0.18948	NA	813519	NA	4293430	126100	0.181434	NA	1.09118e+06	NA	6014175
	126200	0.223112	NA	967008	NA	4334186	126200	0.13026	NA	831593	NA	6384128	126200	0.189597	NA	813645	NA	4291437	126200	0.181476	NA	1.09237e+06	NA	6019362
	126300	0.223324	NA	967947	NA	4334277	126300	0.13032	NA	832590	NA	6388808	126300	0.189666	NA	814024	NA	4291878	126300	0.181618	NA	1.09343e+06	NA	6020508
	126400	0.222915	NA	965506	NA	4331281	126400	0.130098	NA	830588	NA	6384313	126400	0.189268	NA	812023	NA	4290335	126400	0.181553	NA	1.09226e+06	NA	6016203
	126500	0.223032	NA	965733	NA	4330028	126500	0.130061	NA	831170	NA	6390591	126500	0.189573	NA	814625	NA	4297147	126500	0.181507	NA	1.0926e+06	NA	6019611
	126600	0.223215	NA	966421	NA	4329562	126600	0.130111	NA	830656	NA	6384201	126600	0.189749	NA	813748	NA	4288542	126600	0.181493	NA	1.09207e+06	NA	6017150
	126700	0.2234	NA	967556	NA	4331042	126700	0.130369	NA	832127	NA	6382867	126700	0.189938	NA	814752	NA	4289570	126700	0.181737	NA	1.09395e+06	NA	6019396
	126800	0.223179	NA	966079	NA	4328725	126800	0.130151	NA	830596	NA	6381791	126800	0.189654	NA	813509	NA	4289441	126800	0.181575	NA	1.09201e+06	NA	6014093
	126900	0.223196	NA	966336	NA	4329545	126900	0.130181	NA	830414	NA	6378918	126900	0.189777	NA	812742	NA	4282616	126900	0.181761	NA	1.093e+06	NA	6013370
	127000	0.223413	NA	966844	NA	4327604	127000	0.130116	NA	829891	NA	6378090	127000	0.189737	NA	813129	NA	4285562	127000	0.181522	NA	1.09236e+06	NA	6017783
	127100	0.223238	NA	966621	NA	4329995	127100	0.130098	NA	829636	NA	6376987	127100	0.189724	NA	812988	NA	4285122	127100	0.181217	NA	1.09036e+06	NA	6016860
	127200	0.223402	NA	966473	NA	4326169	127200	0.130198	NA	830687	NA	6380167	127200	0.189513	NA	812776	NA	4288751	127200	0.181306	NA	1.092e+06	NA	6022958
	127300	0.223084	NA	965150	NA	4326391	127300	0.129825	NA	829000	NA	6385506	127300	0.189369	NA	812125	NA	4288578	127300	0.181322	NA	1.09164e+06	NA	6020434
	127400	0.223412	NA	966215	NA	4324812	127400	0.129952	NA	829972	NA	6386745	127400	0.189312	NA	812524	NA	4291974	127400	0.181512	NA	1.09239e+06	NA	6018294
	127500	0.223145	NA	966589	NA	4331662	127500	0.129867	NA	830038	NA	6391448	127500	0.189546	NA	813756	NA	4293174	127500	0.181374	NA	1.09273e+06	NA	6024733
	127600	0.223025	NA	966011	NA	4331408	127600	0.129787	NA	829097	NA	6388131	127600	0.189466	NA	813553	NA	4293935	127600	0.18118	NA	1.09053e+06	NA	6019034
	127700	0.222914	NA	963565	NA	4322581	127700	0.129782	NA	827993	NA	6379889	127700	0.189186	NA	811078	NA	4287191	127700	0.181125	NA	1.08855e+06	NA	6009927
	127800	0.223214	NA	964647	NA	4321631	127800	0.130004	NA	829793	NA	6382814	127800	0.189396	NA	812342	NA	4289117	127800	0.181269	NA	1.09005e+06	NA	6013408
	127900	0.223382	NA	964336	NA	4316975	127900	0.129907	NA	827484	NA	6369807	127900	0.18944	NA	810889	NA	4280442	127900	0.18147	NA	1.0896e+06	NA	6004291
	128000	0.223443	NA	965580	NA	4321377	128000	0.129928	NA	827750	NA	6370856	128000	0.189646	NA	812412	NA	4283837	128000	0.181358	NA	1.08928e+06	NA	6006240
	128100	0.22302	NA	964733	NA	4325773	128100	0.130014	NA	829129	NA	6377217	128100	0.189591	NA	811835	NA	4282031	128100	0.181341	NA	1.09031e+06	NA	6012514
	128200	0.223195	NA	964376	NA	4320780	128200	0.130033	NA	828323	NA	6370088	128200	0.18944	NA	810582	NA	4278836	128200	0.18128	NA	1.08951e+06	NA	6010091
	128300	0.222518	NA	961119	NA	4319292	128300	0.129909	NA	826606	NA	6362945	128300	0.189324	NA	809916	NA	4277935	128300	0.181278	NA	1.08835e+06	NA	6003755
	128400	0.222943	NA	962521	NA	4317334	128400	0.129968	NA	827538	NA	6367269	128400	0.189399	NA	810615	NA	4279929	128400	0.181203	NA	1.08859e+06	NA	6007566
	128500	0.222973	NA	961522	NA	4312279	128500	0.129891	NA	826582	NA	6363669	128500	0.189644	NA	810677	NA	4274729	128500	0.18108	NA	1.08678e+06	NA	6001679
	128600	0.222915	NA	962510	NA	4317839	128600	0.130043	NA	828256	NA	6369078	128600	0.189554	NA	811790	NA	4282641	128600	0.181255	NA	1.0887e+06	NA	6006414
	128700	0.222687	NA	961926	NA	4319636	128700	0.129907	NA	827650	NA	6371071	128700	0.189157	NA	810294	NA	4283701	128700	0.181184	NA	1.08892e+06	NA	6010057
	128800	0.222929	NA	964445	NA	4326239	128800	0.129936	NA	828218	NA	6374043	128800	0.189303	NA	810503	NA	4281523	128800	0.181238	NA	1.09027e+06	NA	6015665
	128900	0.222813	NA	964284	NA	4327768	128900	0.129632	NA	826913	NA	6378936	128900	0.188992	NA	809794	NA	4284803	128900	0.1809	NA	1.08832e+06	NA	6016124
	129000	0.222621	NA	964704	NA	4333385	129000	0.129661	NA	827761	NA	6384034	129000	0.189208	NA	811295	NA	4287843	129000	0.180848	NA	1.0887e+06	NA	6019976
	129100	0.222289	NA	964965	NA	4341027	129100	0.129449	NA	827449	NA	6392101	129100	0.189087	NA	811960	NA	4294098	129100	0.180687	NA	1.08885e+06	NA	6026149
	129200	0.22236	NA	965083	NA	4340178	129200	0.129523	NA	826810	NA	6383502	129200	0.189295	NA	811955	NA	4289357	129200	0.18096	NA	1.08858e+06	NA	6015594
	129300	0.22217	NA	963764	NA	4337948	129300	0.129621	NA	827229	NA	6381905	129300	0.189198	NA	811773	NA	4290602	129300	0.180683	NA	1.08768e+06	NA	6019836
	129400	0.22274	NA	963533	NA	4325813	129400	0.129713	NA	826718	NA	6373452	129400	0.189218	NA	810741	NA	4284699	129400	0.18077	NA	1.08623e+06	NA	6008881
	129500	0.222518	NA	962010	NA	4323298	129500	0.129738	NA	826150	NA	6367846	129500	0.189514	NA	810923	NA	4278961	129500	0.181314	NA	1.08803e+06	NA	6000783
	129600	0.222859	NA	963343	NA	4322652	129600	0.129747	NA	826155	NA	6367445	129600	0.18902	NA	808989	NA	4279919	129600	0.181212	NA	1.08791e+06	NA	6003557
	129700	0.222884	NA	964680	NA	4328170	129700	0.129619	NA	826309	NA	6374899	129700	0.189023	NA	809484	NA	4282463	129700	0.1809	NA	1.08839e+06	NA	6016521
	129800	0.222417	NA	962979	NA	4329604	129800	0.129456	NA	825051	NA	6373207	129800	0.188899	NA	808451	NA	4279804	129800	0.180717	NA	1.08657e+06	NA	6012521
	129900	0.222043	NA	961583	NA	4330616	129900	0.129498	NA	825673	NA	6375937	129900	0.188875	NA	809769	NA	4287317	129900	0.180661	NA	1.08646e+06	NA	6013797
	130000	0.221931	NA	960928	NA	4329849	130000	0.129324	NA	825560	NA	6383676	130000	0.188701	NA	809738	NA	4291110	130000	0.180672	NA	1.08734e+06	NA	6018316
	130100	0.222132	NA	962298	NA	4332104	130100	0.129225	NA	824529	NA	6380588	130100	0.188882	NA	810171	NA	4289297	130100	0.180563	NA	1.08592e+06	NA	6014055
	130200	0.222005	NA	960601	NA	4326932	130200	0.129223	NA	823859	NA	6375490	130200	0.188839	NA	809005	NA	4284092	130200	0.180567	NA	1.08547e+06	NA	6011467
	130300	0.222258	NA	961751	NA	4327176	130300	0.129362	NA	824771	NA	6375682	130300	0.188925	NA	809666	NA	4285642	130300	0.180684	NA	1.0859e+06	NA	6009936
	130400	0.22211	NA	961094	NA	4327115	130400	0.129238	NA	824473	NA	6379478	130400	0.188944	NA	809678	NA	4285273	130400	0.180452	NA	1.08506e+06	NA	6013021
	130500	0.222522	NA	963213	NA	4328611	130500	0.129448	NA	825563	NA	6377569	130500	0.189306	NA	812327	NA	4291078	130500	0.180717	NA	1.08693e+06	NA	6014534
	130600	0.222071	NA	960889	NA	4326940	130600	0.129333	NA	824410	NA	6374301	130600	0.189474	NA	812628	NA	4288861	130600	0.180873	NA	1.08696e+06	NA	6009509
	130700	0.222279	NA	961542	NA	4325826	130700	0.12936	NA	824598	NA	6374459	130700	0.189122	NA	810866	NA	4287539	130700	0.180767	NA	1.08657e+06	NA	6010904
	130800	0.222444	NA	963245	NA	4330271	130800	0.129495	NA	826377	NA	6381552	130800	0.1892	NA	811554	NA	4289405	130800	0.180965	NA	1.08866e+06	NA	6015851
	130900	0.222014	NA	963146	NA	4338222	130900	0.129299	NA	825797	NA	6386705	130900	0.189201	NA	811802	NA	4290686	130900	0.18077	NA	1.08838e+06	NA	6020789
	131000	0.222317	NA	962439	NA	4329132	131000	0.12938	NA	825160	NA	6377826	131000	0.189355	NA	811804	NA	4287209	131000	0.180747	NA	1.08634e+06	NA	6010314
	131100	0.221947	NA	960624	NA	4328171	131100	0.12941	NA	824995	NA	6375055	131100	0.189108	NA	810479	NA	4285798	131100	0.180821	NA	1.08638e+06	NA	6008048
	131200	0.222106	NA	961988	NA	4331207	131200	0.12932	NA	824633	NA	6376704	131200	0.189097	NA	811399	NA	4290921	131200	0.180665	NA	1.08744e+06	NA	6019070
	131300	0.222523	NA	964447	NA	4334152	131300	0.129513	NA	825970	NA	6377492	131300	0.189254	NA	812881	NA	4295178	131300	0.180844	NA	1.08818e+06	NA	6017236
	131400	0.22222	NA	962848	NA	4332861	131400	0.129504	NA	825399	NA	6373534	131400	0.18864	NA	809407	NA	4290751	131400	0.180719	NA	1.08704e+06	NA	6015112
	131500	0.222509	NA	962779	NA	4326918	131500	0.12938	NA	824120	NA	6369785	131500	0.188631	NA	808376	NA	4285492	131500	0.180737	NA	1.0864e+06	NA	6010959
	131600	0.222445	NA	961368	NA	4321819	131600	0.129536	NA	825724	NA	6374454	131600	0.189101	NA	811081	NA	4289134	131600	0.180726	NA	1.08602e+06	NA	6009211
	131700	0.222186	NA	960999	NA	4325201	131700	0.129469	NA	825235	NA	6373997	131700	0.189067	NA	810500	NA	4286831	131700	0.180538	NA	1.08533e+06	NA	6011642
	131800	0.221989	NA	961447	NA	4331057	131800	0.12947	NA	826515	NA	6383837	131800	0.188804	NA	809950	NA	4289898	131800	0.180508	NA	1.08593e+06	NA	6016000
	131900	0.2218	NA	959622	NA	4326508	131900	0.129005	NA	822625	NA	6376706	131900	0.188702	NA	809858	NA	4291726	131900	0.180051	NA	1.08242e+06	NA	6011707
	132000	0.222206	NA	961587	NA	4327459	132000	0.129137	NA	822740	NA	6371086	132000	0.188721	NA	809441	NA	4289101	132000	0.180264	NA	1.08312e+06	NA	6008506
	132100	0.22223	NA	962528	NA	4331217	132100	0.129092	NA	822579	NA	6372056	132100	0.188847	NA	809327	NA	4285620	132100	0.180084	NA	1.08287e+06	NA	6013128
	132200	0.222045	NA	960832	NA	4327194	132200	0.129279	NA	823925	NA	6373250	132200	0.188865	NA	809694	NA	4287161	132200	0.180547	NA	1.08562e+06	NA	6012959
	132300	0.222356	NA	960940	NA	4321623	132300	0.129313	NA	822757	NA	6362506	132300	0.188803	NA	808540	NA	4282455	132300	0.180455	NA	1.08304e+06	NA	6001727
	132400	0.222108	NA	960285	NA	4323499	132400	0.129254	NA	822836	NA	6366060	132400	0.188734	NA	808172	NA	4282072	132400	0.180391	NA	1.08294e+06	NA	6003293
	132500	0.221982	NA	959618	NA	4322958	132500	0.129157	NA	822175	NA	6365717	132500	0.18871	NA	808654	NA	4285162	132500	0.180378	NA	1.08348e+06	NA	6006740
	132600	0.222296	NA	961800	NA	4326665	132600	0.129074	NA	822200	NA	6369962	132600	0.188677	NA	809386	NA	4289788	132600	0.18047	NA	1.08473e+06	NA	6010554
	132700	0.222407	NA	963383	NA	4331623	132700	0.129084	NA	823035	NA	6375984	132700	0.188303	NA	808976	NA	4296141	132700	0.180174	NA	1.08404e+06	NA	6016652
	132800	0.221842	NA	961389	NA	4333674	132800	0.129113	NA	823698	NA	6379683	132800	0.188432	NA	809639	NA	4296725	132800	0.180145	NA	1.08439e+06	NA	6019538
	132900	0.222173	NA	962429	NA	4331896	132900	0.12925	NA	823672	NA	6372702	132900	0.188877	NA	810779	NA	4292621	132900	0.180455	NA	1.08566e+06	NA	6016253
	133000	0.222174	NA	962869	NA	4333849	133000	0.129242	NA	824448	NA	6379120	133000	0.188671	NA	810170	NA	4294093	133000	0.180522	NA	1.08649e+06	NA	6018643
	133100	0.221769	NA	959588	NA	4326973	133100	0.129175	NA	822889	NA	6370345	133100	0.188574	NA	808423	NA	4287034	133100	0.180244	NA	1.0837e+06	NA	6012400
	133200	0.221913	NA	960198	NA	4326916	133200	0.129055	NA	822190	NA	6370847	133200	0.188243	NA	807401	NA	4289138	133200	0.180349	NA	1.08453e+06	NA	6013491
	133300	0.222161	NA	960279	NA	4322457	133300	0.129057	NA	821159	NA	6362763	133300	0.188468	NA	807237	NA	4283151	133300	0.180359	NA	1.08258e+06	NA	6002353
	133400	0.222354	NA	960845	NA	4321242	133400	0.129232	NA	822426	NA	6363928	133400	0.188583	NA	807433	NA	4281577	133400	0.180501	NA	1.08318e+06	NA	6000965
	133500	0.222272	NA	960384	NA	4320754	133500	0.129349	NA	823037	NA	6362912	133500	0.18856	NA	806950	NA	4279541	133500	0.180722	NA	1.08414e+06	NA	5998930
	133600	0.222085	NA	959423	NA	4320069	133600	0.129486	NA	823667	NA	6361036	133600	0.188682	NA	807657	NA	4280512	133600	0.180623	NA	1.08394e+06	NA	6001103
	133700	0.221912	NA	959637	NA	4324402	133700	0.129015	NA	820984	NA	6363483	133700	0.188358	NA	807137	NA	4285114	133700	0.18021	NA	1.08179e+06	NA	6002956
	133800	0.221801	NA	959809	NA	4327352	133800	0.129017	NA	821622	NA	6368330	133800	0.188319	NA	807583	NA	4288385	133800	0.180449	NA	1.08439e+06	NA	6009401
	133900	0.22208	NA	961357	NA	4328870	133900	0.128965	NA	821901	NA	6373044	133900	0.18857	NA	808755	NA	4288890	133900	0.180374	NA	1.08387e+06	NA	6008998
	134000	0.221771	NA	959498	NA	4326524	134000	0.129091	NA	822177	NA	6368967	134000	0.188703	NA	808639	NA	4285244	134000	0.180253	NA	1.08274e+06	NA	6006788
	134100	0.221827	NA	959355	NA	4324795	134100	0.128872	NA	821052	NA	6371081	134100	0.188572	NA	808446	NA	4287191	134100	0.180107	NA	1.08259e+06	NA	6010801
	134200	0.222103	NA	960116	NA	4322842	134200	0.128916	NA	821136	NA	6369570	134200	0.188529	NA	808344	NA	4287634	134200	0.180278	NA	1.08288e+06	NA	6006757
	134300	0.22148	NA	959099	NA	4330403	134300	0.128826	NA	821212	NA	6374589	134300	0.188335	NA	807904	NA	4289716	134300	0.180261	NA	1.08391e+06	NA	6012993
	134400	0.221784	NA	960573	NA	4331126	134400	0.128999	NA	821853	NA	6371006	134400	0.188543	NA	807803	NA	4284441	134400	0.180307	NA	1.08396e+06	NA	6011771
	134500	0.22212	NA	962182	NA	4331810	134500	0.129107	NA	822909	NA	6373858	134500	0.188556	NA	808300	NA	4286788	134500	0.180336	NA	1.08479e+06	NA	6015351
	134600	0.221601	NA	958623	NA	4325904	134600	0.128914	NA	821290	NA	6370825	134600	0.188315	NA	806434	NA	4282364	134600	0.18027	NA	1.08382e+06	NA	6012187
	134700	0.22155	NA	959683	NA	4331688	134700	0.128863	NA	821115	NA	6371983	134700	0.188367	NA	807025	NA	4284331	134700	0.180278	NA	1.08428e+06	NA	6014453
	134800	0.221729	NA	959610	NA	4327859	134800	0.128954	NA	820918	NA	6365985	134800	0.18852	NA	807078	NA	4281130	134800	0.180475	NA	1.08431e+06	NA	6008083
	134900	0.221987	NA	961274	NA	4330322	134900	0.129155	NA	822544	NA	6368667	134900	0.188661	NA	807938	NA	4282478	134900	0.180412	NA	1.08483e+06	NA	6013086
	135000	0.221744	NA	959466	NA	4326914	135000	0.128978	NA	821813	NA	6371746	135000	0.188399	NA	807288	NA	4284999	135000	0.18037	NA	1.08415e+06	NA	6010671
	135100	0.222053	NA	960741	NA	4326619	135100	0.129097	NA	823175	NA	6376394	135100	0.188528	NA	808748	NA	4289793	135100	0.180564	NA	1.08567e+06	NA	6012658
	135200	0.221986	NA	960062	NA	4324876	135200	0.128999	NA	822178	NA	6373511	135200	0.188757	NA	809717	NA	4289735	135200	0.180145	NA	1.08393e+06	NA	6016963
	135300	0.221806	NA	959936	NA	4327818	135300	0.128954	NA	821915	NA	6373726	135300	0.188305	NA	807004	NA	4285616	135300	0.180102	NA	1.08371e+06	NA	6017214
	135400	0.221959	NA	959285	NA	4321906	135400	0.128895	NA	820157	NA	6362962	135400	0.188539	NA	806584	NA	4278071	135400	0.18008	NA	1.08184e+06	NA	6007550
	135500	0.221558	NA	958737	NA	4327243	135500	0.128752	NA	820505	NA	6372765	135500	0.18836	NA	806960	NA	4284133	135500	0.179963	NA	1.08282e+06	NA	6016897
	135600	0.221737	NA	958693	NA	4323566	135600	0.129032	NA	821865	NA	6369455	135600	0.188181	NA	805308	NA	4279429	135600	0.180004	NA	1.08259e+06	NA	6014231
	135700	0.22207	NA	960712	NA	4326163	135700	0.128848	NA	820311	NA	6366518	135700	0.188254	NA	806235	NA	4282709	135700	0.180091	NA	1.08259e+06	NA	6011362
	135800	0.221782	NA	960196	NA	4329453	135800	0.129013	NA	822293	NA	6373733	135800	0.188543	NA	808554	NA	4288426	135800	0.180123	NA	1.08378e+06	NA	6016870
	135900	0.221526	NA	958715	NA	4327768	135900	0.128832	NA	821136	NA	6373698	135900	0.187977	NA	806260	NA	4289142	135900	0.179884	NA	1.08209e+06	NA	6015465
	136000	0.221642	NA	960785	NA	4334862	136000	0.128997	NA	823226	NA	6381747	136000	0.188172	NA	807507	NA	4291324	136000	0.180122	NA	1.08473e+06	NA	6022217
	136100	0.221704	NA	959751	NA	4328968	136100	0.128917	NA	822293	NA	6378459	136100	0.188341	NA	808027	NA	4290223	136100	0.180101	NA	1.08383e+06	NA	6017896
	136200	0.221681	NA	959033	NA	4326192	136200	0.128774	NA	820466	NA	6371368	136200	0.188088	NA	805333	NA	4281683	136200	0.180038	NA	1.08291e+06	NA	6014922
	136300	0.221744	NA	957832	NA	4319535	136300	0.128742	NA	819777	NA	6367595	136300	0.187981	NA	804915	NA	4281897	136300	0.18	NA	1.08113e+06	NA	6006273
	136400	0.221745	NA	958087	NA	4320678	136400	0.128729	NA	820260	NA	6371994	136400	0.18819	NA	806531	NA	4285719	136400	0.17979	NA	1.08061e+06	NA	6010394
	136500	0.222065	NA	958507	NA	4316338	136500	0.128839	NA	819457	NA	6360302	136500	0.188266	NA	805350	NA	4277717	136500	0.180161	NA	1.08134e+06	NA	6002100
	136600	0.221887	NA	957599	NA	4315709	136600	0.128898	NA	818960	NA	6353572	136600	0.188215	NA	804010	NA	4271768	136600	0.180047	NA	1.0794e+06	NA	5995099
	136700	0.221863	NA	956840	NA	4312755	136700	0.128956	NA	819415	NA	6354213	136700	0.188151	NA	803081	NA	4268268	136700	0.180063	NA	1.07987e+06	NA	5997148
	136800	0.221811	NA	956069	NA	4310281	136800	0.12893	NA	818531	NA	6348642	136800	0.188469	NA	804309	NA	4267601	136800	0.180094	NA	1.0799e+06	NA	5996325
	136900	0.221309	NA	955185	NA	4316076	136900	0.128753	NA	818521	NA	6357309	136900	0.188429	NA	805148	NA	4272955	136900	0.179762	NA	1.07969e+06	NA	6006221
	137000	0.221458	NA	957887	NA	4325372	137000	0.128613	NA	819100	NA	6368737	137000	0.188295	NA	805631	NA	4278562	137000	0.179935	NA	1.08239e+06	NA	6015436
	137100	0.221576	NA	957005	NA	4319084	137100	0.128527	NA	818668	NA	6369645	137100	0.188163	NA	805449	NA	4280587	137100	0.179764	NA	1.08076e+06	NA	6012100
	137200	0.221673	NA	958672	NA	4324718	137200	0.128817	NA	820541	NA	6369821	137200	0.188631	NA	807726	NA	4282040	137200	0.179949	NA	1.0824e+06	NA	6015017
	137300	0.221222	NA	955601	NA	4319642	137300	0.128689	NA	819380	NA	6367153	137300	0.188051	NA	804807	NA	4279735	137300	0.179653	NA	1.07972e+06	NA	6010050
	137400	0.221248	NA	956889	NA	4324952	137400	0.12866	NA	820251	NA	6375353	137400	0.187963	NA	805440	NA	4285111	137400	0.179627	NA	1.08112e+06	NA	6018707
	137500	0.221209	NA	956532	NA	4324104	137500	0.128485	NA	819012	NA	6374374	137500	0.188209	NA	806242	NA	4283760	137500	0.17965	NA	1.08121e+06	NA	6018451
	137600	0.221505	NA	958651	NA	4327890	137600	0.128577	NA	819773	NA	6375756	137600	0.188202	NA	806882	NA	4287328	137600	0.179646	NA	1.08081e+06	NA	6016324
	137700	0.221788	NA	958966	NA	4323798	137700	0.128657	NA	819661	NA	6370890	137700	0.188048	NA	806028	NA	4286286	137700	0.179822	NA	1.08176e+06	NA	6015753
	137800	0.221138	NA	956632	NA	4325954	137800	0.128622	NA	819570	NA	6371905	137800	0.188063	NA	805411	NA	4282671	137800	0.179657	NA	1.08076e+06	NA	6015667
	137900	0.221517	NA	959277	NA	4330487	137900	0.128524	NA	819287	NA	6374603	137900	0.18783	NA	805443	NA	4288153	137900	0.179826	NA	1.08237e+06	NA	6018995
	138000	0.221446	NA	959739	NA	4333960	138000	0.128381	NA	819146	NA	6380585	138000	0.187906	NA	806535	NA	4292227	138000	0.179781	NA	1.08297e+06	NA	6023810
	138100	0.221567	NA	958856	NA	4327608	138100	0.128506	NA	819092	NA	6373946	138100	0.188117	NA	806085	NA	4285015	138100	0.179483	NA	1.0808e+06	NA	6021727
	138200	0.221215	NA	958372	NA	4332319	138200	0.128455	NA	819695	NA	6381175	138200	0.188192	NA	808050	NA	4293750	138200	0.179318	NA	1.08085e+06	NA	6027577
	138300	0.221324	NA	958968	NA	4332865	138300	0.128495	NA	819283	NA	6375967	138300	0.188136	NA	807656	NA	4292948	138300	0.179447	NA	1.08072e+06	NA	6022482
	138400	0.22153	NA	960529	NA	4335891	138400	0.128542	NA	820325	NA	6381748	138400	0.188162	NA	807827	NA	4293259	138400	0.179887	NA	1.08418e+06	NA	6027033
	138500	0.22166	NA	960402	NA	4332760	138500	0.128702	NA	821500	NA	6382952	138500	0.188296	NA	809249	NA	4297747	138500	0.179681	NA	1.08226e+06	NA	6023197
	138600	0.221558	NA	959269	NA	4329654	138600	0.128442	NA	819760	NA	6382328	138600	0.187942	NA	806505	NA	4291233	138600	0.179508	NA	1.0815e+06	NA	6024826
	138700	0.221397	NA	958798	NA	4330667	138700	0.128478	NA	819645	NA	6379671	138700	0.188075	NA	807021	NA	4290952	138700	0.179486	NA	1.08095e+06	NA	6022476
	138800	0.221335	NA	958824	NA	4332000	138800	0.128281	NA	818334	NA	6379207	138800	0.18765	NA	806222	NA	4296411	138800	0.179091	NA	1.07865e+06	NA	6022894
	138900	0.221473	NA	959301	NA	4331458	138900	0.128402	NA	818910	NA	6377712	138900	0.187804	NA	806154	NA	4292536	138900	0.179396	NA	1.0805e+06	NA	6022990
	139000	0.221275	NA	958392	NA	4331223	139000	0.128256	NA	819051	NA	6386057	139000	0.18774	NA	806909	NA	4298009	139000	0.179447	NA	1.08123e+06	NA	6025325
	139100	0.221265	NA	959530	NA	4336556	139100	0.128225	NA	818354	NA	6382194	139100	0.187591	NA	805354	NA	4293129	139100	0.179245	NA	1.08018e+06	NA	6026293
	139200	0.221255	NA	959239	NA	4335437	139200	0.128364	NA	818826	NA	6378922	139200	0.18789	NA	806738	NA	4293661	139200	0.179508	NA	1.08133e+06	NA	6023872
	139300	0.221302	NA	958849	NA	4332762	139300	0.128353	NA	818394	NA	6376117	139300	0.187934	NA	806416	NA	4290945	139300	0.179278	NA	1.07946e+06	NA	6021147
	139400	0.221556	NA	956839	NA	4318730	139400	0.128509	NA	817894	NA	6364496	139400	0.187937	NA	804893	NA	4282772	139400	0.179418	NA	1.07812e+06	NA	6008955
	139500	0.221241	NA	956812	NA	4324751	139500	0.128204	NA	816666	NA	6370044	139500	0.187989	NA	805761	NA	4286215	139500	0.179469	NA	1.07941e+06	NA	6014480
	139600	0.22129	NA	957087	NA	4325038	139600	0.128147	NA	816435	NA	6371074	139600	0.187575	NA	803983	NA	4286182	139600	0.179431	NA	1.07966e+06	NA	6017164
	139700	0.221245	NA	956340	NA	4322540	139700	0.128272	NA	817548	NA	6373574	139700	0.18801	NA	806356	NA	4288887	139700	0.179258	NA	1.0791e+06	NA	6019828
	139800	0.221316	NA	955589	NA	4317756	139800	0.128273	NA	817219	NA	6370953	139800	0.187936	NA	805403	NA	4285508	139800	0.179505	NA	1.07962e+06	NA	6014460
	139900	0.221241	NA	955096	NA	4316994	139900	0.128385	NA	817327	NA	6366235	139900	0.187898	NA	804277	NA	4280382	139900	0.179283	NA	1.07755e+06	NA	6010322
	140000	0.220997	NA	953423	NA	4314186	140000	0.128256	NA	815738	NA	6360236	140000	0.18839	NA	805656	NA	4276535	140000	0.179288	NA	1.07692e+06	NA	6006672
	140100	0.221232	NA	955123	NA	4317281	140100	0.128391	NA	816476	NA	6359311	140100	0.188462	NA	806231	NA	4277945	140100	0.179463	NA	1.07804e+06	NA	6007061
	140200	0.22079	NA	953931	NA	4320531	140200	0.128254	NA	816091	NA	6363103	140200	0.187784	NA	804710	NA	4285289	140200	0.179264	NA	1.0779e+06	NA	6012938
	140300	0.221284	NA	955481	NA	4317892	140300	0.128205	NA	814999	NA	6357006	140300	0.187905	NA	803725	NA	4277296	140300	0.179189	NA	1.07682e+06	NA	6009411
	140400	0.220735	NA	953788	NA	4320969	140400	0.127958	NA	814407	NA	6364632	140400	0.187736	NA	804053	NA	4282889	140400	0.17896	NA	1.07644e+06	NA	6014976
	140500	0.220884	NA	955319	NA	4324984	140500	0.128289	NA	817841	NA	6374974	140500	0.187963	NA	807345	NA	4295245	140500	0.179161	NA	1.07874e+06	NA	6021066
	140600	0.220823	NA	954410	NA	4322049	140600	0.128121	NA	816207	NA	6370573	140600	0.188125	NA	807247	NA	4291021	140600	0.179137	NA	1.07826e+06	NA	6019175
	140700	0.220823	NA	954520	NA	4322552	140700	0.127988	NA	815931	NA	6375038	140700	0.187324	NA	804548	NA	4294957	140700	0.178917	NA	1.07766e+06	NA	6023241
	140800	0.220957	NA	954785	NA	4321137	140800	0.128022	NA	815838	NA	6372645	140800	0.187486	NA	804396	NA	4290434	140800	0.178985	NA	1.07744e+06	NA	6019685
	140900	0.221017	NA	954407	NA	4318250	140900	0.128077	NA	815484	NA	6367145	140900	0.187813	NA	805554	NA	4289126	140900	0.17895	NA	1.0764e+06	NA	6015091
	141000	0.220797	NA	954466	NA	4322817	141000	0.12799	NA	815160	NA	6368927	141000	0.187343	NA	804079	NA	4292018	141000	0.178721	NA	1.0757e+06	NA	6018883
	141100	0.220831	NA	955156	NA	4325271	141100	0.128026	NA	814902	NA	6365142	141100	0.187365	NA	803610	NA	4289009	141100	0.178998	NA	1.07672e+06	NA	6015283
	141200	0.220778	NA	955167	NA	4326372	141200	0.127762	NA	813622	NA	6368246	141200	0.187187	NA	803472	NA	4292338	141200	0.178802	NA	1.07591e+06	NA	6017334
	141300	0.220659	NA	953513	NA	4321213	141300	0.12795	NA	814239	NA	6363740	141300	0.187414	NA	803073	NA	4285024	141300	0.178968	NA	1.077e+06	NA	6017855
	141400	0.220862	NA	954871	NA	4323388	141400	0.127888	NA	814272	NA	6367050	141400	0.187184	NA	802106	NA	4285108	141400	0.178726	NA	1.07599e+06	NA	6020353
	141500	0.220589	NA	954943	NA	4329069	141500	0.127948	NA	815016	NA	6369910	141500	0.187604	NA	804555	NA	4288590	141500	0.1788	NA	1.07651e+06	NA	6020768
	141600	0.220562	NA	953965	NA	4325149	141600	0.127765	NA	814062	NA	6371555	141600	0.187239	NA	803914	NA	4293517	141600	0.178882	NA	1.07751e+06	NA	6023581
	141700	0.220743	NA	955368	NA	4327971	141700	0.127986	NA	815322	NA	6370386	141700	0.187559	NA	804957	NA	4291755	141700	0.178848	NA	1.07715e+06	NA	6022700
	141800	0.220525	NA	954900	NA	4330114	141800	0.127992	NA	815410	NA	6370775	141800	0.187519	NA	805220	NA	4294081	141800	0.178659	NA	1.07553e+06	NA	6020042
	141900	0.220508	NA	953581	NA	4324476	141900	0.127715	NA	812827	NA	6364397	141900	0.187543	NA	804378	NA	4289038	141900	0.178677	NA	1.07445e+06	NA	6013372
	142000	0.220475	NA	951485	NA	4315604	142000	0.127733	NA	812498	NA	6360884	142000	0.187299	NA	802131	NA	4282616	142000	0.178508	NA	1.07201e+06	NA	6005388
	142100	0.220664	NA	951351	NA	4311319	142100	0.127989	NA	813478	NA	6355837	142100	0.187661	NA	801994	NA	4273620	142100	0.178814	NA	1.07365e+06	NA	6004240
	142200	0.220335	NA	949841	NA	4310888	142200	0.127874	NA	812135	NA	6351048	142200	0.187341	NA	799968	NA	4270127	142200	0.178818	NA	1.07273e+06	NA	5999040
	142300	0.220243	NA	949454	NA	4310936	142300	0.12782	NA	811676	NA	6350144	142300	0.187299	NA	800186	NA	4272235	142300	0.178601	NA	1.07182e+06	NA	6001218
	142400	0.220265	NA	949392	NA	4310233	142400	0.127719	NA	810613	NA	6346838	142400	0.187251	NA	800360	NA	4274265	142400	0.178645	NA	1.07132e+06	NA	5996908
	142500	0.220471	NA	951242	NA	4314592	142500	0.127809	NA	811768	NA	6351396	142500	0.187267	NA	801179	NA	4278280	142500	0.178756	NA	1.07243e+06	NA	5999413
	142600	0.220301	NA	950393	NA	4314059	142600	0.127812	NA	811504	NA	6349197	142600	0.187607	NA	801982	NA	4274787	142600	0.178602	NA	1.07125e+06	NA	5997939
	142700	0.22011	NA	949999	NA	4316021	142700	0.127604	NA	810719	NA	6353413	142700	0.187275	NA	801473	NA	4279667	142700	0.178566	NA	1.07186e+06	NA	6002588
	142800	0.220253	NA	950522	NA	4315589	142800	0.127698	NA	811643	NA	6355946	142800	0.187476	NA	801427	NA	4274832	142800	0.178232	NA	1.07086e+06	NA	6008224
	142900	0.220204	NA	951162	NA	4319459	142900	0.127528	NA	810817	NA	6357959	142900	0.187204	NA	800620	NA	4276736	142900	0.178316	NA	1.07209e+06	NA	6012277
	143000	0.219951	NA	950214	NA	4320123	143000	0.127402	NA	809966	NA	6357573	143000	0.187294	NA	800938	NA	4276377	143000	0.178257	NA	1.07147e+06	NA	6010810
	143100	0.220135	NA	951377	NA	4321793	143100	0.127482	NA	810350	NA	6356577	143100	0.187264	NA	801556	NA	4280345	143100	0.178189	NA	1.07098e+06	NA	6010356
	143200	0.220177	NA	951439	NA	4321239	143200	0.12775	NA	811800	NA	6354612	143200	0.187284	NA	801600	NA	4280135	143200	0.178475	NA	1.07183e+06	NA	6005486
	143300	0.220149	NA	948472	NA	4308325	143300	0.127817	NA	809625	NA	6334264	143300	0.18762	NA	799748	NA	4262594	143300	0.178651	NA	1.07001e+06	NA	5989408
	143400	0.220379	NA	948452	NA	4303728	143400	0.127808	NA	808782	NA	6328090	143400	0.187562	NA	798797	NA	4258844	143400	0.178425	NA	1.06795e+06	NA	5985427
	143500	0.220455	NA	948564	NA	4302762	143500	0.127891	NA	810583	NA	6338083	143500	0.187805	NA	801060	NA	4265374	143500	0.178965	NA	1.07222e+06	NA	5991191
	143600	0.220363	NA	948184	NA	4302822	143600	0.127919	NA	810255	NA	6334131	143600	0.187757	NA	800522	NA	4263616	143600	0.178712	NA	1.07037e+06	NA	5989356
	143700	0.220193	NA	948130	NA	4305899	143700	0.127738	NA	810182	NA	6342542	143700	0.187501	NA	800389	NA	4268719	143700	0.178777	NA	1.07178e+06	NA	5995089
	143800	0.220295	NA	947797	NA	4302403	143800	0.127555	NA	808587	NA	6339130	143800	0.187372	NA	799443	NA	4266598	143800	0.178411	NA	1.06882e+06	NA	5990740
	143900	0.220418	NA	947763	NA	4299848	143900	0.127635	NA	808905	NA	6337639	143900	0.187018	NA	798066	NA	4267335	143900	0.178692	NA	1.07027e+06	NA	5989467
	144000	0.219985	NA	946635	NA	4303172	144000	0.127613	NA	808738	NA	6337419	144000	0.1872	NA	798865	NA	4267436	144000	0.178636	NA	1.0698e+06	NA	5988733
	144100	0.22022	NA	947840	NA	4304057	144100	0.127601	NA	808526	NA	6336346	144100	0.18707	NA	798167	NA	4266667	144100	0.178514	NA	1.06881e+06	NA	5987269
	144200	0.220294	NA	947602	NA	4301532	144200	0.127527	NA	807701	NA	6333581	144200	0.187324	NA	799167	NA	4266236	144200	0.178456	NA	1.06848e+06	NA	5987337
	144300	0.220608	NA	948329	NA	4298700	144300	0.127742	NA	808872	NA	6332089	144300	0.187327	NA	798192	NA	4260965	144300	0.17863	NA	1.06859e+06	NA	5982137
	144400	0.220534	NA	947512	NA	4296448	144400	0.127692	NA	808271	NA	6329862	144400	0.187221	NA	797155	NA	4257826	144400	0.178619	NA	1.06833e+06	NA	5981046
	144500	0.220492	NA	947498	NA	4297191	144500	0.127663	NA	808425	NA	6332476	144500	0.187186	NA	797747	NA	4261781	144500	0.178505	NA	1.06748e+06	NA	5980109
	144600	0.220168	NA	947577	NA	4303880	144600	0.127331	NA	807188	NA	6339293	144600	0.187346	NA	798010	NA	4259554	144600	0.178107	NA	1.06704e+06	NA	5991012
	144700	0.220385	NA	947401	NA	4298847	144700	0.127453	NA	807580	NA	6336313	144700	0.187254	NA	797712	NA	4260050	144700	0.178318	NA	1.06738e+06	NA	5985800
	144800	0.220031	NA	945692	NA	4298002	144800	0.127497	NA	807345	NA	6332250	144800	0.186997	NA	796834	NA	4261208	144800	0.178113	NA	1.06608e+06	NA	5985427
	144900	0.220107	NA	945698	NA	4296533	144900	0.127378	NA	806295	NA	6329930	144900	0.187028	NA	796270	NA	4257492	144900	0.177959	NA	1.06437e+06	NA	5980989
	145000	0.220199	NA	947608	NA	4303411	145000	0.127358	NA	807811	NA	6342850	145000	0.187297	NA	799081	NA	4266386	145000	0.178193	NA	1.06737e+06	NA	5989969
	145100	0.220219	NA	947512	NA	4302596	145100	0.127435	NA	807647	NA	6337717	145100	0.187121	NA	797433	NA	4261587	145100	0.178358	NA	1.06773e+06	NA	5986403
	145200	0.220143	NA	947397	NA	4303545	145200	0.127278	NA	806623	NA	6337512	145200	0.187253	NA	798295	NA	4263182	145200	0.178288	NA	1.06705e+06	NA	5985008
	145300	0.220227	NA	948217	NA	4305635	145300	0.127369	NA	807600	NA	6340630	145300	0.187035	NA	797734	NA	4265168	145300	0.178252	NA	1.0678e+06	NA	5990401
	145400	0.22008	NA	948083	NA	4307904	145400	0.127307	NA	807909	NA	6346158	145400	0.186877	NA	798445	NA	4272578	145400	0.178224	NA	1.06873e+06	NA	5996595
	145500	0.219987	NA	947799	NA	4308434	145500	0.127193	NA	807354	NA	6347455	145500	0.18695	NA	797502	NA	4265865	145500	0.178109	NA	1.06802e+06	NA	5996430
	145600	0.220197	NA	948413	NA	4307113	145600	0.127188	NA	807347	NA	6347659	145600	0.187115	NA	798194	NA	4265802	145600	0.178231	NA	1.06876e+06	NA	5996496
	145700	0.220246	NA	947876	NA	4303721	145700	0.127213	NA	807584	NA	6348268	145700	0.187287	NA	798340	NA	4262658	145700	0.178023	NA	1.0675e+06	NA	5996426
	145800	0.22032	NA	948467	NA	4304960	145800	0.127222	NA	806867	NA	6342220	145800	0.187284	NA	798550	NA	4263857	145800	0.178215	NA	1.06792e+06	NA	5992318
	145900	0.219737	NA	946652	NA	4308122	145900	0.127096	NA	807111	NA	6350418	145900	0.186986	NA	798627	NA	4271047	145900	0.178006	NA	1.06824e+06	NA	6001127
	146000	0.219631	NA	946245	NA	4308338	146000	0.127099	NA	805987	NA	6341401	146000	0.186933	NA	797128	NA	4264248	146000	0.178058	NA	1.06753e+06	NA	5995437
	146100	0.219496	NA	945333	NA	4306828	146100	0.127247	NA	806667	NA	6339403	146100	0.18689	NA	795712	NA	4257642	146100	0.178245	NA	1.06838e+06	NA	5993923
	146200	0.219595	NA	944301	NA	4300198	146200	0.127072	NA	805048	NA	6335390	146200	0.186809	NA	794506	NA	4253028	146200	0.178004	NA	1.06598e+06	NA	5988520
	146300	0.219644	NA	944274	NA	4299111	146300	0.127079	NA	804839	NA	6333353	146300	0.187125	NA	795938	NA	4253512	146300	0.177917	NA	1.06481e+06	NA	5984860
	146400	0.219869	NA	945980	NA	4302482	146400	0.126999	NA	805107	NA	6339467	146400	0.18681	NA	795589	NA	4258825	146400	0.178032	NA	1.0667e+06	NA	5991624
	146500	0.220172	NA	945407	NA	4293943	146500	0.126943	NA	803822	NA	6332166	146500	0.18712	NA	795916	NA	4253507	146500	0.177957	NA	1.06493e+06	NA	5984169
	146600	0.220222	NA	945862	NA	4295046	146600	0.127134	NA	804966	NA	6331638	146600	0.187024	NA	795679	NA	4254414	146600	0.178164	NA	1.06592e+06	NA	5982835
	146700	0.220029	NA	943060	NA	4286075	146700	0.127073	NA	803512	NA	6323246	146700	0.186938	NA	794011	NA	4247462	146700	0.177897	NA	1.06274e+06	NA	5973889
	146800	0.219832	NA	942459	NA	4287180	146800	0.127122	NA	804250	NA	6326609	146800	0.187071	NA	795234	NA	4250983	146800	0.177949	NA	1.06332e+06	NA	5975409
	146900	0.220193	NA	943106	NA	4283087	146900	0.127227	NA	804550	NA	6323742	146900	0.187291	NA	795654	NA	4248229	146900	0.178009	NA	1.06334e+06	NA	5973514
	147000	0.219956	NA	942096	NA	4283109	147000	0.12705	NA	803349	NA	6323076	147000	0.187079	NA	794784	NA	4248382	147000	0.177979	NA	1.06318e+06	NA	5973643
	147100	0.220406	NA	945085	NA	4287922	147100	0.127199	NA	804345	NA	6323508	147100	0.18708	NA	794593	NA	4247340	147100	0.178179	NA	1.0642e+06	NA	5972643
	147200	0.220174	NA	944187	NA	4288370	147200	0.127106	NA	804513	NA	6329455	147200	0.186957	NA	795259	NA	4253702	147200	0.177889	NA	1.06282e+06	NA	5974607
	147300	0.220125	NA	942838	NA	4283194	147300	0.127033	NA	802508	NA	6317336	147300	0.1867	NA	792145	NA	4242878	147300	0.177881	NA	1.06139e+06	NA	5966896
	147400	0.219927	NA	941448	NA	4280721	147400	0.126992	NA	802179	NA	6316764	147400	0.186673	NA	791271	NA	4238801	147400	0.177877	NA	1.0611e+06	NA	5965350
	147500	0.219893	NA	942668	NA	4286948	147500	0.127026	NA	803728	NA	6327292	147500	0.186689	NA	793794	NA	4251954	147500	0.177622	NA	1.06098e+06	NA	5973273
	147600	0.219545	NA	942981	NA	4295154	147600	0.126781	NA	802680	NA	6331226	147600	0.186536	NA	793828	NA	4255616	147600	0.17761	NA	1.06177e+06	NA	5978111
	147700	0.21985	NA	941578	NA	4282821	147700	0.127014	NA	801644	NA	6311454	147700	0.186642	NA	792062	NA	4243760	147700	0.177942	NA	1.06068e+06	NA	5960818
	147800	0.22012	NA	941775	NA	4278456	147800	0.127121	NA	803042	NA	6317155	147800	0.186933	NA	793101	NA	4242710	147800	0.178181	NA	1.06188e+06	NA	5959556
	147900	0.220193	NA	942137	NA	4278692	147900	0.127137	NA	802887	NA	6315121	147900	0.187195	NA	794047	NA	4241809	147900	0.178198	NA	1.06188e+06	NA	5958981
	148000	0.220179	NA	941321	NA	4275244	148000	0.127039	NA	801965	NA	6312759	148000	0.187053	NA	792830	NA	4238527	148000	0.177791	NA	1.05862e+06	NA	5954305
	148100	0.220221	NA	942976	NA	4281949	148100	0.127289	NA	803783	NA	6314630	148100	0.186835	NA	792561	NA	4242045	148100	0.177688	NA	1.05868e+06	NA	5958080
	148200	0.219877	NA	940297	NA	4276468	148200	0.127118	NA	801634	NA	6306231	148200	0.186612	NA	790720	NA	4237230	148200	0.177522	NA	1.05628e+06	NA	5950141
	148300	0.219792	NA	939095	NA	4272643	148300	0.126941	NA	800943	NA	6309550	148300	0.187037	NA	792733	NA	4238375	148300	0.177776	NA	1.05822e+06	NA	5952536
	148400	0.219811	NA	941052	NA	4281182	148400	0.126986	NA	802169	NA	6316981	148400	0.186839	NA	792455	NA	4241391	148400	0.177829	NA	1.05963e+06	NA	5958686
	148500	0.219943	NA	940332	NA	4275338	148500	0.126829	NA	800414	NA	6310954	148500	0.186578	NA	790102	NA	4234704	148500	0.177901	NA	1.05926e+06	NA	5954204
	148600	0.219938	NA	943061	NA	4287839	148600	0.126972	NA	802584	NA	6320930	148600	0.186749	NA	793450	NA	4248744	148600	0.177863	NA	1.06135e+06	NA	5967231
	148700	0.219865	NA	942140	NA	4285083	148700	0.126973	NA	802420	NA	6319614	148700	0.18676	NA	792786	NA	4244939	148700	0.177616	NA	1.05952e+06	NA	5965227
	148800	0.220049	NA	941632	NA	4279191	148800	0.126853	NA	801420	NA	6317696	148800	0.186706	NA	792457	NA	4244419	148800	0.177709	NA	1.05962e+06	NA	5962671
	148900	0.219748	NA	941194	NA	4283067	148900	0.126791	NA	801766	NA	6323515	148900	0.186696	NA	791979	NA	4242086	148900	0.177556	NA	1.05922e+06	NA	5965531
	149000	0.219795	NA	941292	NA	4282592	149000	0.126743	NA	801437	NA	6323349	149000	0.186504	NA	792514	NA	4249319	149000	0.177334	NA	1.05882e+06	NA	5970782
	149100	0.219662	NA	940549	NA	4281798	149100	0.126712	NA	801115	NA	6322351	149100	0.186164	NA	790619	NA	4246896	149100	0.177275	NA	1.0577e+06	NA	5966423
	149200	0.219579	NA	940868	NA	4284869	149200	0.126684	NA	800986	NA	6322723	149200	0.186317	NA	790466	NA	4242581	149200	0.177194	NA	1.0566e+06	NA	5962949
	149300	0.219863	NA	943566	NA	4291607	149300	0.126988	NA	803397	NA	6326554	149300	0.18639	NA	792298	NA	4250751	149300	0.177643	NA	1.06122e+06	NA	5973864
	149400	0.219771	NA	940948	NA	4281499	149400	0.126726	NA	800583	NA	6317432	149400	0.186248	NA	790505	NA	4244366	149400	0.177337	NA	1.0569e+06	NA	5959840
	149500	0.219394	NA	939563	NA	4282541	149500	0.126519	NA	799689	NA	6320711	149500	0.186259	NA	790963	NA	4246572	149500	0.177125	NA	1.05681e+06	NA	5966479
	149600	0.219035	NA	938569	NA	4285018	149600	0.126426	NA	799235	NA	6321781	149600	0.186214	NA	791486	NA	4250416	149600	0.176901	NA	1.05585e+06	NA	5968600
	149700	0.219679	NA	941803	NA	4287184	149700	0.126734	NA	801198	NA	6321891	149700	0.18629	NA	791381	NA	4248117	149700	0.177388	NA	1.05875e+06	NA	5968573
	149800	0.219236	NA	940106	NA	4288104	149800	0.126726	NA	801601	NA	6325489	149800	0.186338	NA	792074	NA	4250730	149800	0.177258	NA	1.0583e+06	NA	5970427
	149900	0.219835	NA	942422	NA	4286949	149900	0.126804	NA	801835	NA	6323417	149900	0.186239	NA	791495	NA	4249887	149900	0.177449	NA	1.0589e+06	NA	5967373
	150000	0.219543	NA	940077	NA	4281969	150000	0.126687	NA	799818	NA	6313349	150000	0.186069	NA	790009	NA	4245781	150000	0.177042	NA	1.05558e+06	NA	5962312
	150100	0.219584	NA	941042	NA	4285559	150100	0.12671	NA	800665	NA	6318892	150100	0.186103	NA	790679	NA	4248611	150100	0.177044	NA	1.05669e+06	NA	5968498
	150200	0.219378	NA	940302	NA	4286220	150200	0.126478	NA	798986	NA	6317194	150200	0.185987	NA	789957	NA	4247384	150200	0.177091	NA	1.05675e+06	NA	5967237
	150300	0.219331	NA	940235	NA	4286841	150300	0.126467	NA	799400	NA	6321011	150300	0.186067	NA	790729	NA	4249700	150300	0.176997	NA	1.05643e+06	NA	5968609
	150400	0.219261	NA	939981	NA	4287050	150400	0.126504	NA	799707	NA	6321575	150400	0.186119	NA	790621	NA	4247933	150400	0.177105	NA	1.05672e+06	NA	5966618
	150500	0.219327	NA	939437	NA	4283274	150500	0.126419	NA	798276	NA	6314530	150500	0.185897	NA	788843	NA	4243445	150500	0.177068	NA	1.05536e+06	NA	5960197
	150600	0.219564	NA	940186	NA	4282052	150600	0.126476	NA	798179	NA	6310907	150600	0.186219	NA	790291	NA	4243879	150600	0.176997	NA	1.05394e+06	NA	5954534
	150700	0.219302	NA	939699	NA	4284953	150700	0.126481	NA	798905	NA	6316418	150700	0.186149	NA	791189	NA	4250310	150700	0.177366	NA	1.05715e+06	NA	5960312
	150800	0.219171	NA	937816	NA	4278921	150800	0.126524	NA	798550	NA	6311451	150800	0.185951	NA	788526	NA	4240493	150800	0.177276	NA	1.05565e+06	NA	5954823
	150900	0.219363	NA	939875	NA	4284565	150900	0.126238	NA	797554	NA	6317841	150900	0.185948	NA	789496	NA	4245785	150900	0.177018	NA	1.05568e+06	NA	5963684
	151000	0.219188	NA	939612	NA	4286789	151000	0.126439	NA	799027	NA	6319488	151000	0.185853	NA	788970	NA	4245119	151000	0.176953	NA	1.05646e+06	NA	5970310
	151100	0.219197	NA	939991	NA	4288339	151100	0.126329	NA	798506	NA	6320824	151100	0.186016	NA	790188	NA	4247964	151100	0.176736	NA	1.05557e+06	NA	5972576
	151200	0.219273	NA	941154	NA	4292163	151200	0.126381	NA	799152	NA	6323367	151200	0.186289	NA	791086	NA	4246546	151200	0.176799	NA	1.05623e+06	NA	5974157
	151300	0.219105	NA	938708	NA	4284284	151300	0.126398	NA	797891	NA	6312547	151300	0.186311	NA	789884	NA	4239588	151300	0.177054	NA	1.05574e+06	NA	5962822
	151400	0.219202	NA	936490	NA	4272263	151400	0.126602	NA	797373	NA	6298262	151400	0.186429	NA	788839	NA	4231316	151400	0.177252	NA	1.05499e+06	NA	5951924
	151500	0.219063	NA	937333	NA	4278823	151500	0.126481	NA	797218	NA	6303069	151500	0.186174	NA	789026	NA	4238116	151500	0.177092	NA	1.05459e+06	NA	5955040
	151600	0.218737	NA	935967	NA	4278952	151600	0.126396	NA	797407	NA	6308806	151600	0.186082	NA	789278	NA	4241554	151600	0.177014	NA	1.05567e+06	NA	5963787
	151700	0.219104	NA	937881	NA	4280529	151700	0.126531	NA	799395	NA	6317764	151700	0.186093	NA	790747	NA	4249195	151700	0.176782	NA	1.05527e+06	NA	5969315
	151800	0.219467	NA	939303	NA	4279926	151800	0.126576	NA	798616	NA	6309401	151800	0.186075	NA	788949	NA	4239949	151800	0.1769	NA	1.05453e+06	NA	5961142
	151900	0.219495	NA	940290	NA	4283879	151900	0.126472	NA	798109	NA	6310539	151900	0.186063	NA	789249	NA	4241831	151900	0.176959	NA	1.05454e+06	NA	5959251
	152000	0.219871	NA	940707	NA	4278455	152000	0.126639	NA	798655	NA	6306564	152000	0.186303	NA	789981	NA	4240307	152000	0.177131	NA	1.0551e+06	NA	5956613
	152100	0.219763	NA	941127	NA	4282458	152100	0.126606	NA	798881	NA	6309986	152100	0.186331	NA	790448	NA	4242170	152100	0.177004	NA	1.05495e+06	NA	5960049
	152200	0.219259	NA	940657	NA	4290165	152200	0.126536	NA	798715	NA	6312140	152200	0.186222	NA	789712	NA	4240692	152200	0.176875	NA	1.05494e+06	NA	5964337
	152300	0.218935	NA	939246	NA	4290066	152300	0.126403	NA	798961	NA	6320741	152300	0.186112	NA	790900	NA	4249588	152300	0.176965	NA	1.05636e+06	NA	5969307
	152400	0.21892	NA	938180	NA	4285499	152400	0.126119	NA	797231	NA	6321256	152400	0.186153	NA	790251	NA	4245173	152400	0.176842	NA	1.05493e+06	NA	5965388
	152500	0.21877	NA	938904	NA	4291733	152500	0.126221	NA	798560	NA	6326661	152500	0.186011	NA	791068	NA	4252802	152500	0.176775	NA	1.05633e+06	NA	5975557
	152600	0.218715	NA	938836	NA	4292503	152600	0.126291	NA	798357	NA	6321557	152600	0.186157	NA	791210	NA	4250234	152600	0.176782	NA	1.05646e+06	NA	5976079
	152700	0.219061	NA	938848	NA	4285792	152700	0.126211	NA	797644	NA	6319903	152700	0.186149	NA	790443	NA	4246284	152700	0.176784	NA	1.05561e+06	NA	5971176
	152800	0.219641	NA	941884	NA	4288285	152800	0.126314	NA	798250	NA	6319558	152800	0.186292	NA	790586	NA	4243796	152800	0.1772	NA	1.05821e+06	NA	5971812
	152900	0.218949	NA	939699	NA	4291860	152900	0.126029	NA	797002	NA	6323972	152900	0.185907	NA	790458	NA	4251907	152900	0.176572	NA	1.05517e+06	NA	5975863
	153000	0.218754	NA	939451	NA	4294552	153000	0.126107	NA	798565	NA	6332424	153000	0.18577	NA	790435	NA	4254921	153000	0.176677	NA	1.0568e+06	NA	5981493
	153100	0.219131	NA	940643	NA	4292599	153100	0.126202	NA	798585	NA	6327820	153100	0.186344	NA	792263	NA	4251619	153100	0.17679	NA	1.0559e+06	NA	5972630
	153200	0.218977	NA	940999	NA	4297242	153200	0.126041	NA	798438	NA	6334767	153200	0.186014	NA	791495	NA	4255026	153200	0.176778	NA	1.0565e+06	NA	5976427
	153300	0.21888	NA	938589	NA	4288146	153300	0.126135	NA	797155	NA	6319843	153300	0.185905	NA	790023	NA	4249610	153300	0.176964	NA	1.05567e+06	NA	5965444
	153400	0.219041	NA	939052	NA	4287102	153400	0.126099	NA	796696	NA	6318001	153400	0.185736	NA	789520	NA	4250766	153400	0.176651	NA	1.05351e+06	NA	5963776
	153500	0.219201	NA	940203	NA	4289226	153500	0.126337	NA	799157	NA	6325578	153500	0.185829	NA	790917	NA	4256160	153500	0.176907	NA	1.05632e+06	NA	5971061
	153600	0.218931	NA	938887	NA	4288510	153600	0.126241	NA	798021	NA	6321402	153600	0.185838	NA	790447	NA	4253419	153600	0.176719	NA	1.05447e+06	NA	5966921
	153700	0.218765	NA	937558	NA	4285686	153700	0.12608	NA	797160	NA	6322660	153700	0.185867	NA	790431	NA	4252665	153700	0.176726	NA	1.05399e+06	NA	5963998
	153800	0.21874	NA	938866	NA	4292160	153800	0.126175	NA	798155	NA	6325776	153800	0.185825	NA	790952	NA	4256433	153800	0.17689	NA	1.05594e+06	NA	5969466
	153900	0.218866	NA	939323	NA	4291780	153900	0.126179	NA	797709	NA	6322027	153900	0.185908	NA	790974	NA	4254655	153900	0.177082	NA	1.05592e+06	NA	5962911
	154000	0.21905	NA	939824	NA	4290447	154000	0.126217	NA	797927	NA	6321887	154000	0.185861	NA	790091	NA	4250971	154000	0.176753	NA	1.05493e+06	NA	5968413
	154100	0.219015	NA	938741	NA	4286201	154100	0.126298	NA	797923	NA	6317788	154100	0.185946	NA	789672	NA	4246788	154100	0.176914	NA	1.05556e+06	NA	5966519
	154200	0.218821	NA	938723	NA	4289920	154200	0.125958	NA	796037	NA	6319855	154200	0.185812	NA	789726	NA	4250139	154200	0.176576	NA	1.05435e+06	NA	5971073
	154300	0.219071	NA	939778	NA	4289840	154300	0.126034	NA	796708	NA	6321365	154300	0.18576	NA	789644	NA	4250887	154300	0.176342	NA	1.05282e+06	NA	5970317
	154400	0.218921	NA	937810	NA	4283790	154400	0.126098	NA	796711	NA	6318195	154400	0.185964	NA	790047	NA	4248374	154400	0.176453	NA	1.05222e+06	NA	5963167
	154500	0.219052	NA	938533	NA	4284517	154500	0.125981	NA	795578	NA	6315063	154500	0.185822	NA	788858	NA	4245231	154500	0.176507	NA	1.05255e+06	NA	5963210
	154600	0.219261	NA	938771	NA	4281515	154600	0.126008	NA	795566	NA	6313592	154600	0.185921	NA	788428	NA	4240656	154600	0.176666	NA	1.05325e+06	NA	5961796
	154700	0.218834	NA	938349	NA	4287951	154700	0.125907	NA	796374	NA	6325117	154700	0.185935	NA	790173	NA	4249727	154700	0.176606	NA	1.05427e+06	NA	5969582
	154800	0.21869	NA	937618	NA	4287424	154800	0.12611	NA	797342	NA	6322568	154800	0.185634	NA	788867	NA	4249578	154800	0.176683	NA	1.05452e+06	NA	5968434
	154900	0.218691	NA	938216	NA	4290137	154900	0.125978	NA	797254	NA	6328507	154900	0.18553	NA	788850	NA	4251882	154900	0.176572	NA	1.05444e+06	NA	5971760
	155000	0.218724	NA	938557	NA	4291049	155000	0.125967	NA	796825	NA	6325650	155000	0.185656	NA	789545	NA	4252737	155000	0.176449	NA	1.05398e+06	NA	5973312
	155100	0.218587	NA	938811	NA	4294908	155100	0.125738	NA	796251	NA	6332601	155100	0.185402	NA	789883	NA	4260391	155100	0.176323	NA	1.05478e+06	NA	5982108
	155200	0.218513	NA	938297	NA	4294006	155200	0.125734	NA	796552	NA	6335239	155200	0.185259	NA	789264	NA	4260318	155200	0.176063	NA	1.05349e+06	NA	5983600
	155300	0.21886	NA	938671	NA	4288904	155300	0.125968	NA	797072	NA	6327584	155300	0.185677	NA	790027	NA	4254852	155300	0.176438	NA	1.05359e+06	NA	5971432
	155400	0.218739	NA	939106	NA	4293266	155400	0.125875	NA	796580	NA	6328331	155400	0.185403	NA	788778	NA	4254408	155400	0.176162	NA	1.05288e+06	NA	5976751
	155500	0.218809	NA	939420	NA	4293339	155500	0.126041	NA	797323	NA	6325890	155500	0.185361	NA	788228	NA	4252398	155500	0.176475	NA	1.05356e+06	NA	5970020
	155600	0.218341	NA	935854	NA	4286207	155600	0.125775	NA	794709	NA	6318508	155600	0.185384	NA	788192	NA	4251667	155600	0.176466	NA	1.05188e+06	NA	5960836
	155700	0.218443	NA	935602	NA	4283047	155700	0.12586	NA	794940	NA	6316081	155700	0.185466	NA	788631	NA	4252151	155700	0.176336	NA	1.05033e+06	NA	5956408
	155800	0.218732	NA	937074	NA	4284125	155800	0.126069	NA	796052	NA	6314437	155800	0.185609	NA	788936	NA	4250521	155800	0.176551	NA	1.05235e+06	NA	5960609
	155900	0.218644	NA	936324	NA	4282410	155900	0.125934	NA	795337	NA	6315512	155900	0.185311	NA	786972	NA	4246757	155900	0.176343	NA	1.0507e+06	NA	5958260
	156000	0.218642	NA	938910	NA	4294285	156000	0.125962	NA	797092	NA	6328026	156000	0.185526	NA	789449	NA	4255200	156000	0.176396	NA	1.05348e+06	NA	5972235
	156100	0.218656	NA	937934	NA	4289544	156100	0.12572	NA	794924	NA	6322968	156100	0.185445	NA	789100	NA	4255162	156100	0.17619	NA	1.05117e+06	NA	5966084
	156200	0.218863	NA	938882	NA	4289821	156200	0.125873	NA	795918	NA	6323185	156200	0.185396	NA	788953	NA	4255493	156200	0.176265	NA	1.05169e+06	NA	5966522
	156300	0.219064	NA	940108	NA	4291476	156300	0.126071	NA	797184	NA	6323304	156300	0.185432	NA	789337	NA	4256759	156300	0.176553	NA	1.05331e+06	NA	5965978
	156400	0.219053	NA	939207	NA	4287587	156400	0.125932	NA	796181	NA	6322283	156400	0.185388	NA	789153	NA	4256760	156400	0.176584	NA	1.05376e+06	NA	5967461
	156500	0.218898	NA	937756	NA	4283992	156500	0.12601	NA	796033	NA	6317231	156500	0.185625	NA	789140	NA	4251264	156500	0.176291	NA	1.05089e+06	NA	5961107
	156600	0.218826	NA	937263	NA	4283136	156600	0.125837	NA	794837	NA	6316406	156600	0.18562	NA	788954	NA	4250384	156600	0.176486	NA	1.05145e+06	NA	5957698
	156700	0.21872	NA	937757	NA	4287489	156700	0.125833	NA	795509	NA	6321945	156700	0.185357	NA	788356	NA	4253181	156700	0.176228	NA	1.05127e+06	NA	5965398
	156800	0.218522	NA	935994	NA	4283299	156800	0.125687	NA	794216	NA	6318998	156800	0.185241	NA	787993	NA	4253878	156800	0.176071	NA	1.05051e+06	NA	5966383
	156900	0.218982	NA	936658	NA	4277336	156900	0.125837	NA	794182	NA	6311185	156900	0.185287	NA	787978	NA	4252744	156900	0.176578	NA	1.05169e+06	NA	5955914
	157000	0.219038	NA	936756	NA	4276680	157000	0.125874	NA	794183	NA	6309339	157000	0.185625	NA	788923	NA	4250094	157000	0.176574	NA	1.05072e+06	NA	5950597
	157100	0.218905	NA	934674	NA	4269769	157100	0.125903	NA	793379	NA	6301493	157100	0.185723	NA	787991	NA	4242828	157100	0.176559	NA	1.04893e+06	NA	5940954
	157200	0.218753	NA	936448	NA	4280850	157200	0.125825	NA	794557	NA	6314796	157200	0.185703	NA	789221	NA	4249914	157200	0.176505	NA	1.05082e+06	NA	5953482
	157300	0.218758	NA	938236	NA	4288930	157300	0.125655	NA	794965	NA	6326557	157300	0.185142	NA	788030	NA	4256348	157300	0.176255	NA	1.05215e+06	NA	5969475
	157400	0.218676	NA	937414	NA	4286767	157400	0.125634	NA	794029	NA	6320163	157400	0.1854	NA	788551	NA	4253240	157400	0.176237	NA	1.0515e+06	NA	5966431
	157500	0.218766	NA	937208	NA	4284071	157500	0.125822	NA	795050	NA	6318873	157500	0.185413	NA	787859	NA	4249203	157500	0.176199	NA	1.0509e+06	NA	5964271
	157600	0.218906	NA	938044	NA	4285146	157600	0.125687	NA	793920	NA	6316623	157600	0.185251	NA	786428	NA	4245202	157600	0.176151	NA	1.0499e+06	NA	5960221
	157700	0.218346	NA	936695	NA	4289966	157700	0.125781	NA	795461	NA	6324189	157700	0.185434	NA	789408	NA	4257087	157700	0.176182	NA	1.05173e+06	NA	5969541
	157800	0.218532	NA	937294	NA	4289037	157800	0.125683	NA	794767	NA	6323610	157800	0.185381	NA	789142	NA	4256868	157800	0.176196	NA	1.05049e+06	NA	5962031
	157900	0.218549	NA	936086	NA	4283178	157900	0.125668	NA	793690	NA	6315766	157900	0.185207	NA	786734	NA	4247865	157900	0.17612	NA	1.04949e+06	NA	5958929
	158000	0.218184	NA	934188	NA	4281660	158000	0.125517	NA	792811	NA	6316384	158000	0.184789	NA	784868	NA	4247381	158000	0.17627	NA	1.05006e+06	NA	5957154
	158100	0.218623	NA	937722	NA	4289221	158100	0.125706	NA	795128	NA	6325319	158100	0.185363	NA	788771	NA	4255269	158100	0.176281	NA	1.05195e+06	NA	5967492
	158200	0.218311	NA	934558	NA	4280857	158200	0.125637	NA	793823	NA	6318388	158200	0.18528	NA	786475	NA	4244799	158200	0.176249	NA	1.04978e+06	NA	5956233
	158300	0.218314	NA	935912	NA	4287003	158300	0.125433	NA	792934	NA	6321592	158300	0.185404	NA	788064	NA	4250516	158300	0.17619	NA	1.04991e+06	NA	5959002
	158400	0.218116	NA	936819	NA	4295041	158400	0.125435	NA	793734	NA	6327869	158400	0.18528	NA	789376	NA	4260454	158400	0.175948	NA	1.05026e+06	NA	5969143
	158500	0.218233	NA	936493	NA	4291252	158500	0.125659	NA	794810	NA	6325122	158500	0.185208	NA	788950	NA	4259797	158500	0.176277	NA	1.05188e+06	NA	5967195
	158600	0.218007	NA	935207	NA	4289794	158600	0.125502	NA	793814	NA	6325096	158600	0.185044	NA	787845	NA	4257602	158600	0.176074	NA	1.05031e+06	NA	5965167
	158700	0.218313	NA	935439	NA	4284859	158700	0.125698	NA	794251	NA	6318722	158700	0.185077	NA	786753	NA	4250955	158700	0.176184	NA	1.0503e+06	NA	5961406
	158800	0.218186	NA	935392	NA	4287143	158800	0.125588	NA	793199	NA	6315862	158800	0.184996	NA	785958	NA	4248506	158800	0.17611	NA	1.04989e+06	NA	5961554
	158900	0.21802	NA	934614	NA	4286825	158900	0.125578	NA	792660	NA	6312120	158900	0.184966	NA	785261	NA	4245441	158900	0.176079	NA	1.04937e+06	NA	5959642
	159000	0.218023	NA	933341	NA	4280936	159000	0.125377	NA	790757	NA	6307030	159000	0.184927	NA	784370	NA	4241503	159000	0.176015	NA	1.04689e+06	NA	5947748
	159100	0.218343	NA	935025	NA	4282365	159100	0.12553	NA	792148	NA	6310446	159100	0.185044	NA	784898	NA	4241681	159100	0.176212	NA	1.0496e+06	NA	5956442
	159200	0.217909	NA	934014	NA	4286248	159200	0.12539	NA	791663	NA	6313615	159200	0.18458	NA	783880	NA	4246833	159200	0.175918	NA	1.0487e+06	NA	5961306
	159300	0.218491	NA	935677	NA	4282458	159300	0.125516	NA	792180	NA	6311395	159300	0.184993	NA	785447	NA	4245822	159300	0.176231	NA	1.05033e+06	NA	5959947
	159400	0.218001	NA	934553	NA	4286924	159400	0.125406	NA	792010	NA	6315567	159400	0.184864	NA	785100	NA	4246896	159400	0.176035	NA	1.04954e+06	NA	5962084
	159500	0.217998	NA	934777	NA	4288001	159500	0.125398	NA	792263	NA	6318014	159500	0.184902	NA	786032	NA	4251078	159500	0.175915	NA	1.04853e+06	NA	5960436
	159600	0.218033	NA	935582	NA	4291015	159600	0.12544	NA	793596	NA	6326491	159600	0.185093	NA	788019	NA	4257424	159600	0.176245	NA	1.0517e+06	NA	5967262
	159700	0.21803	NA	934526	NA	4286233	159700	0.12539	NA	792794	NA	6322648	159700	0.184957	NA	786596	NA	4252847	159700	0.17633	NA	1.05104e+06	NA	5960639
	159800	0.217705	NA	933287	NA	4286925	159800	0.125357	NA	792288	NA	6320266	159800	0.184745	NA	786024	NA	4254651	159800	0.175963	NA	1.04949e+06	NA	5964293
	159900	0.218233	NA	935397	NA	4286238	159900	0.125376	NA	792373	NA	6319989	159900	0.185151	NA	787022	NA	4250708	159900	0.176163	NA	1.05017e+06	NA	5961385
	160000	0.218266	NA	934503	NA	4281488	160000	0.125377	NA	792105	NA	6317796	160000	0.185181	NA	787040	NA	4250110	160000	0.176271	NA	1.05038e+06	NA	5958925
	160100	0.218025	NA	933435	NA	4281319	160100	0.125357	NA	792408	NA	6321214	160100	0.185176	NA	787447	NA	4252432	160100	0.176507	NA	1.05194e+06	NA	5959765
	160200	0.217975	NA	933083	NA	4280686	160200	0.125286	NA	791359	NA	6316416	160200	0.185255	NA	786480	NA	4245395	160200	0.176043	NA	1.04863e+06	NA	5956653
	160300	0.218191	NA	933278	NA	4277354	160300	0.125432	NA	791401	NA	6309392	160300	0.18525	NA	786055	NA	4243210	160300	0.176382	NA	1.04957e+06	NA	5950561
	160400	0.218238	NA	933130	NA	4275749	160400	0.125262	NA	789844	NA	6305521	160400	0.184998	NA	784520	NA	4240686	160400	0.176169	NA	1.04814e+06	NA	5949617
	160500	0.218086	NA	932069	NA	4273862	160500	0.125534	NA	790666	NA	6298426	160500	0.185323	NA	784818	NA	4234871	160500	0.176295	NA	1.04728e+06	NA	5940523
	160600	0.218108	NA	932971	NA	4277574	160600	0.125442	NA	790746	NA	6303671	160600	0.185333	NA	786001	NA	4241017	160600	0.176215	NA	1.04787e+06	NA	5946517
	160700	0.217894	NA	931986	NA	4277247	160700	0.12534	NA	790757	NA	6308903	160700	0.185349	NA	786546	NA	4243598	160700	0.175943	NA	1.04678e+06	NA	5949568
	160800	0.218116	NA	932806	NA	4276647	160800	0.125481	NA	791106	NA	6304593	160800	0.185283	NA	786025	NA	4242304	160800	0.176261	NA	1.04932e+06	NA	5953204
	160900	0.2182	NA	934243	NA	4281593	160900	0.125559	NA	792098	NA	6308596	160900	0.185119	NA	786610	NA	4249212	160900	0.176128	NA	1.04846e+06	NA	5952849
	161000	0.218326	NA	934146	NA	4278678	161000	0.125618	NA	792790	NA	6311100	161000	0.185114	NA	787215	NA	4252592	161000	0.175989	NA	1.04782e+06	NA	5953893
	161100	0.218073	NA	934785	NA	4286578	161100	0.125439	NA	792541	NA	6318159	161100	0.184973	NA	786993	NA	4254635	161100	0.175856	NA	1.04819e+06	NA	5960508
	161200	0.218215	NA	934445	NA	4282230	161200	0.125253	NA	791342	NA	6317966	161200	0.184925	NA	786080	NA	4250806	161200	0.175833	NA	1.04833e+06	NA	5962102
	161300	0.218231	NA	934374	NA	4281593	161300	0.125308	NA	791056	NA	6312898	161300	0.185135	NA	786567	NA	4248604	161300	0.175736	NA	1.04671e+06	NA	5956158
	161400	0.217823	NA	933694	NA	4286470	161400	0.125282	NA	792165	NA	6323080	161400	0.185085	NA	787068	NA	4252464	161400	0.175648	NA	1.04801e+06	NA	5966550
	161500	0.218007	NA	934721	NA	4287567	161500	0.125296	NA	792053	NA	6321467	161500	0.184997	NA	787499	NA	4256817	161500	0.175907	NA	1.04899e+06	NA	5963323
	161600	0.217703	NA	932610	NA	4283857	161600	0.125159	NA	790488	NA	6315892	161600	0.184684	NA	785658	NA	4254077	161600	0.175755	NA	1.04733e+06	NA	5959056
	161700	0.218175	NA	935962	NA	4289955	161700	0.125589	NA	793955	NA	6321827	161700	0.185183	NA	787722	NA	4253749	161700	0.17593	NA	1.04965e+06	NA	5966307
	161800	0.217711	NA	933958	NA	4289906	161800	0.125239	NA	792157	NA	6325168	161800	0.18482	NA	787969	NA	4263447	161800	0.175655	NA	1.04902e+06	NA	5972018
	161900	0.217701	NA	931963	NA	4280926	161900	0.125181	NA	790654	NA	6316075	161900	0.184711	NA	784966	NA	4249704	161900	0.175675	NA	1.04721e+06	NA	5961073
	162000	0.217728	NA	932915	NA	4284766	162000	0.125263	NA	790822	NA	6313305	162000	0.184711	NA	785388	NA	4251984	162000	0.175829	NA	1.04782e+06	NA	5959328
	162100	0.217584	NA	931125	NA	4279372	162100	0.125273	NA	790138	NA	6307315	162100	0.184852	NA	784414	NA	4243481	162100	0.175662	NA	1.04639e+06	NA	5956819
	162200	0.217622	NA	931685	NA	4281203	162200	0.125278	NA	790768	NA	6312095	162200	0.185225	NA	786422	NA	4245754	162200	0.175477	NA	1.04583e+06	NA	5959918
	162300	0.217368	NA	931345	NA	4284640	162300	0.125071	NA	790606	NA	6321281	162300	0.184832	NA	786187	NA	4253533	162300	0.175364	NA	1.04598e+06	NA	5964620
	162400	0.217643	NA	932771	NA	4285780	162400	0.125065	NA	791107	NA	6325570	162400	0.184726	NA	785836	NA	4254053	162400	0.175409	NA	1.04677e+06	NA	5967611
	162500	0.217351	NA	932818	NA	4291761	162500	0.124932	NA	790944	NA	6330983	162500	0.18458	NA	786542	NA	4261243	162500	0.175234	NA	1.04599e+06	NA	5969100
	162600	0.217486	NA	934005	NA	4294543	162600	0.125104	NA	792223	NA	6332519	162600	0.184638	NA	786390	NA	4259085	162600	0.175372	NA	1.04793e+06	NA	5975493
	162700	0.217502	NA	932916	NA	4289225	162700	0.124996	NA	790421	NA	6323575	162700	0.18437	NA	784886	NA	4257125	162700	0.175359	NA	1.04627e+06	NA	5966460
	162800	0.217737	NA	933685	NA	4288133	162800	0.1251	NA	791719	NA	6328705	162800	0.184424	NA	785077	NA	4256910	162800	0.175612	NA	1.04818e+06	NA	5968736
	162900	0.21775	NA	934537	NA	4291779	162900	0.125082	NA	791647	NA	6329043	162900	0.184629	NA	787323	NA	4264341	162900	0.175316	NA	1.04683e+06	NA	5971119
	163000	0.217444	NA	933616	NA	4293598	163000	0.125056	NA	792050	NA	6333551	163000	0.184786	NA	788081	NA	4264820	163000	0.175315	NA	1.04722e+06	NA	5973366
	163100	0.217911	NA	934836	NA	4289999	163100	0.125175	NA	792018	NA	6327294	163100	0.184939	NA	788148	NA	4261655	163100	0.175503	NA	1.04766e+06	NA	5969441
	163200	0.217592	NA	932296	NA	4284611	163200	0.12507	NA	790136	NA	6317544	163200	0.184947	NA	786108	NA	4250441	163200	0.175618	NA	1.04682e+06	NA	5960746
	163300	0.21772	NA	933238	NA	4286419	163300	0.12517	NA	791265	NA	6321542	163300	0.184831	NA	785745	NA	4251148	163300	0.17551	NA	1.04734e+06	NA	5967390
	163400	0.217889	NA	935042	NA	4291362	163400	0.125056	NA	791468	NA	6328924	163400	0.184681	NA	787093	NA	4261910	163400	0.175602	NA	1.04916e+06	NA	5974628
	163500	0.217903	NA	935286	NA	4292206	163500	0.125087	NA	791498	NA	6327589	163500	0.184703	NA	786918	NA	4260453	163500	0.175599	NA	1.04936e+06	NA	5975881
	163600	0.217707	NA	932591	NA	4283701	163600	0.124828	NA	790029	NA	6328933	163600	0.184342	NA	785341	NA	4260241	163600	0.175159	NA	1.0461e+06	NA	5972284
	163700	0.217497	NA	931344	NA	4282106	163700	0.124964	NA	789949	NA	6321432	163700	0.184588	NA	785054	NA	4253011	163700	0.175202	NA	1.0454e+06	NA	5966847
	163800	0.217654	NA	931581	NA	4280105	163800	0.124991	NA	789808	NA	6318916	163800	0.184639	NA	785085	NA	4251997	163800	0.175526	NA	1.04644e+06	NA	5961728
	163900	0.217626	NA	932438	NA	4284598	163900	0.124902	NA	789711	NA	6322647	163900	0.184306	NA	785177	NA	4260180	163900	0.175359	NA	1.04627e+06	NA	5966456
	164000	0.217395	NA	929646	NA	4276289	164000	0.124835	NA	788333	NA	6314984	164000	0.184197	NA	783704	NA	4254701	164000	0.175141	NA	1.04364e+06	NA	5958865
	164100	0.217703	NA	932281	NA	4282362	164100	0.125015	NA	789844	NA	6317976	164100	0.1847	NA	785876	NA	4254884	164100	0.175281	NA	1.04556e+06	NA	5965015
	164200	0.217349	NA	931202	NA	4284366	164200	0.124981	NA	789720	NA	6318705	164200	0.184562	NA	785518	NA	4256111	164200	0.175322	NA	1.04619e+06	NA	5967281
	164300	0.217381	NA	930254	NA	4279371	164300	0.124833	NA	788333	NA	6315103	164300	0.18406	NA	782738	NA	4252623	164300	0.17521	NA	1.04438e+06	NA	5960767
	164400	0.217488	NA	931762	NA	4284201	164400	0.124831	NA	788842	NA	6319269	164400	0.184015	NA	782965	NA	4254904	164400	0.175061	NA	1.04421e+06	NA	5964826
	164500	0.217739	NA	933444	NA	4286996	164500	0.125016	NA	790177	NA	6320614	164500	0.184341	NA	784495	NA	4255665	164500	0.175002	NA	1.04422e+06	NA	5966903
	164600	0.217696	NA	932264	NA	4282417	164600	0.124872	NA	789104	NA	6319297	164600	0.184639	NA	785671	NA	4255176	164600	0.175132	NA	1.04401e+06	NA	5961268
	164700	0.217913	NA	933294	NA	4282866	164700	0.125151	NA	791427	NA	6323761	164700	0.184702	NA	786513	NA	4258271	164700	0.175298	NA	1.04618e+06	NA	5968002
	164800	0.217651	NA	931795	NA	4281133	164800	0.125003	NA	789966	NA	6319571	164800	0.184365	NA	783757	NA	4251105	164800	0.175087	NA	1.04449e+06	NA	5965576
	164900	0.217749	NA	932145	NA	4280824	164900	0.124929	NA	789519	NA	6319740	164900	0.184298	NA	783223	NA	4249767	164900	0.175042	NA	1.0433e+06	NA	5960269
	165000	0.217443	NA	931525	NA	4284008	165000	0.124858	NA	789035	NA	6319465	165000	0.184244	NA	782526	NA	4247231	165000	0.175382	NA	1.04546e+06	NA	5961063
	165100	0.217419	NA	931090	NA	4282459	165100	0.124838	NA	788621	NA	6317147	165100	0.18392	NA	781522	NA	4249237	165100	0.174857	NA	1.04276e+06	NA	5963472
	165200	0.217714	NA	933093	NA	4285859	165200	0.124782	NA	788624	NA	6320025	165200	0.184178	NA	782336	NA	4247728	165200	0.174917	NA	1.0426e+06	NA	5960529
	165300	0.217597	NA	931557	NA	4281110	165300	0.1247	NA	787869	NA	6318136	165300	0.184093	NA	781323	NA	4244181	165300	0.175112	NA	1.04307e+06	NA	5956612
	165400	0.21749	NA	931711	NA	4283930	165400	0.124726	NA	789173	NA	6327269	165400	0.184262	NA	783362	NA	4251355	165400	0.175174	NA	1.04544e+06	NA	5968038
	165500	0.217326	NA	932032	NA	4288645	165500	0.124528	NA	788287	NA	6330198	165500	0.184123	NA	783479	NA	4255194	165500	0.175013	NA	1.04496e+06	NA	5970774
	165600	0.217208	NA	931885	NA	4290286	165600	0.124653	NA	789271	NA	6331725	165600	0.184101	NA	783306	NA	4254760	165600	0.175162	NA	1.0463e+06	NA	5973332
	165700	0.217213	NA	931801	NA	4289814	165700	0.124623	NA	789273	NA	6333266	165700	0.184003	NA	783298	NA	4256994	165700	0.175102	NA	1.0461e+06	NA	5974257
	165800	0.217141	NA	929110	NA	4278837	165800	0.124734	NA	788812	NA	6323979	165800	0.184022	NA	782293	NA	4251085	165800	0.17474	NA	1.04301e+06	NA	5968948
	165900	0.217104	NA	928327	NA	4275944	165900	0.124617	NA	787258	NA	6317425	165900	0.183962	NA	780809	NA	4244402	165900	0.174862	NA	1.04229e+06	NA	5960651
	166000	0.21754	NA	930075	NA	4275432	166000	0.124824	NA	788281	NA	6315122	166000	0.184129	NA	781879	NA	4246371	166000	0.175024	NA	1.04247e+06	NA	5956122
	166100	0.217435	NA	930313	NA	4278578	166100	0.12459	NA	787400	NA	6319935	166100	0.18396	NA	781778	NA	4249709	166100	0.175029	NA	1.04414e+06	NA	5965548
	166200	0.217334	NA	930935	NA	4283420	166200	0.124531	NA	787921	NA	6327086	166200	0.183999	NA	782399	NA	4252194	166200	0.174755	NA	1.04338e+06	NA	5970544
	166300	0.217126	NA	928628	NA	4276915	166300	0.124447	NA	786761	NA	6322077	166300	0.183967	NA	781676	NA	4248996	166300	0.174777	NA	1.04287e+06	NA	5966874
	166400	0.217267	NA	928187	NA	4272109	166400	0.124666	NA	786902	NA	6312089	166400	0.184171	NA	781636	NA	4244090	166400	0.175019	NA	1.04262e+06	NA	5957209
	166500	0.217521	NA	930038	NA	4275627	166500	0.124508	NA	786610	NA	6317733	166500	0.184124	NA	782063	NA	4247485	166500	0.174809	NA	1.04201e+06	NA	5960825
	166600	0.217526	NA	932028	NA	4284680	166600	0.124539	NA	787642	NA	6324479	166600	0.184222	NA	783252	NA	4251684	166600	0.174857	NA	1.04306e+06	NA	5965237
	166700	0.217352	NA	931825	NA	4287162	166700	0.12453	NA	787806	NA	6326217	166700	0.183935	NA	782340	NA	4253342	166700	0.174747	NA	1.04287e+06	NA	5967905
	166800	0.217319	NA	930086	NA	4279814	166800	0.124414	NA	786678	NA	6323071	166800	0.183925	NA	781997	NA	4251721	166800	0.174689	NA	1.04194e+06	NA	5964530
	166900	0.217294	NA	929600	NA	4278085	166900	0.124558	NA	787199	NA	6319918	166900	0.184295	NA	782218	NA	4244383	166900	0.174813	NA	1.04216e+06	NA	5961557
	167000	0.217044	NA	929555	NA	4282789	167000	0.124658	NA	788493	NA	6325240	167000	0.184378	NA	782985	NA	4246637	167000	0.175087	NA	1.0445e+06	NA	5965607
	167100	0.216969	NA	929580	NA	4284387	167100	0.12451	NA	787635	NA	6325890	167100	0.183959	NA	781638	NA	4248972	167100	0.174819	NA	1.04365e+06	NA	5969885
	167200	0.21686	NA	928155	NA	4279975	167200	0.124365	NA	786539	NA	6324424	167200	0.183931	NA	781029	NA	4246315	167200	0.174352	NA	1.04071e+06	NA	5968973
	167300	0.216657	NA	927888	NA	4282753	167300	0.124132	NA	784632	NA	6320967	167300	0.183884	NA	780856	NA	4246463	167300	0.174407	NA	1.04023e+06	NA	5964369
	167400	0.217031	NA	929846	NA	4284393	167400	0.124472	NA	787419	NA	6326049	167400	0.184073	NA	782524	NA	4251166	167400	0.174571	NA	1.04208e+06	NA	5969390
	167500	0.217095	NA	930919	NA	4288076	167500	0.12445	NA	787459	NA	6327511	167500	0.183907	NA	781882	NA	4251513	167500	0.174722	NA	1.04362e+06	NA	5973048
	167600	0.217037	NA	928079	NA	4276143	167600	0.124382	NA	785074	NA	6311806	167600	0.183761	NA	780217	NA	4245817	167600	0.174647	NA	1.04076e+06	NA	5959251
	167700	0.216921	NA	927453	NA	4275541	167700	0.124601	NA	786310	NA	6310608	167700	0.183919	NA	780385	NA	4243101	167700	0.174627	NA	1.04103e+06	NA	5961415
	167800	0.217129	NA	927848	NA	4273264	167800	0.124475	NA	785178	NA	6307918	167800	0.183866	NA	779788	NA	4241076	167800	0.174638	NA	1.04017e+06	NA	5956157
	167900	0.216912	NA	927599	NA	4276386	167900	0.124248	NA	784439	NA	6313493	167900	0.18378	NA	780305	NA	4245852	167900	0.174445	NA	1.0397e+06	NA	5960048
	168000	0.216968	NA	928501	NA	4279428	168000	0.124296	NA	785076	NA	6316155	168000	0.183579	NA	779972	NA	4248695	168000	0.174353	NA	1.03955e+06	NA	5962337
	168100	0.217085	NA	927906	NA	4274397	168100	0.12457	NA	785881	NA	6308774	168100	0.18399	NA	780639	NA	4242845	168100	0.174726	NA	1.04076e+06	NA	5956526
	168200	0.216892	NA	927083	NA	4274394	168200	0.124367	NA	784587	NA	6308658	168200	0.183713	NA	779313	NA	4242004	168200	0.174521	NA	1.04006e+06	NA	5959496
	168300	0.216826	NA	927498	NA	4277609	168300	0.124396	NA	785100	NA	6311304	168300	0.183771	NA	779392	NA	4241103	168300	0.174476	NA	1.04008e+06	NA	5961183
	168400	0.216864	NA	927910	NA	4278754	168400	0.124443	NA	786044	NA	6316478	168400	0.18402	NA	780821	NA	4243132	168400	0.174631	NA	1.04191e+06	NA	5966359
	168500	0.216889	NA	927520	NA	4276469	168500	0.124483	NA	785501	NA	6310113	168500	0.183865	NA	779637	NA	4240264	168500	0.174671	NA	1.04095e+06	NA	5959496
	168600	0.216676	NA	926787	NA	4277304	168600	0.12435	NA	784170	NA	6306141	168600	0.18423	NA	780192	NA	4234886	168600	0.174519	NA	1.03938e+06	NA	5955727
	168700	0.216914	NA	927909	NA	4277769	168700	0.124663	NA	786009	NA	6305042	168700	0.184182	NA	780087	NA	4235405	168700	0.174884	NA	1.04133e+06	NA	5954394
	168800	0.217048	NA	929758	NA	4283657	168800	0.124604	NA	787051	NA	6316417	168800	0.184348	NA	782219	NA	4243163	168800	0.174865	NA	1.04272e+06	NA	5962985
	168900	0.217102	NA	930504	NA	4286021	168900	0.124484	NA	787176	NA	6323515	168900	0.183728	NA	780576	NA	4248534	168900	0.174486	NA	1.04179e+06	NA	5970612
	169000	0.217066	NA	929335	NA	4281347	169000	0.124332	NA	785380	NA	6316787	169000	0.184025	NA	781147	NA	4244785	169000	0.174441	NA	1.04035e+06	NA	5963894
	169100	0.216647	NA	928112	NA	4283989	169100	0.124232	NA	785376	NA	6321829	169100	0.183711	NA	780370	NA	4247805	169100	0.1745	NA	1.04186e+06	NA	5970543
	169200	0.216716	NA	926861	NA	4276840	169200	0.124423	NA	784723	NA	6306908	169200	0.184075	NA	780382	NA	4239486	169200	0.174495	NA	1.03928e+06	NA	5955917
	169300	0.216864	NA	927150	NA	4275259	169300	0.124379	NA	784898	NA	6310560	169300	0.183835	NA	780389	NA	4245059	169300	0.174396	NA	1.03934e+06	NA	5959658
	169400	0.216997	NA	928922	NA	4280807	169400	0.124429	NA	784705	NA	6306468	169400	0.184065	NA	781244	NA	4244389	169400	0.174586	NA	1.04092e+06	NA	5962212
	169500	0.216947	NA	928252	NA	4278708	169500	0.124386	NA	784821	NA	6309572	169500	0.184135	NA	781096	NA	4241973	169500	0.174448	NA	1.04055e+06	NA	5964804
	169600	0.216765	NA	927824	NA	4280326	169600	0.124225	NA	783800	NA	6309495	169600	0.183845	NA	779746	NA	4241321	169600	0.174239	NA	1.03957e+06	NA	5966310
	169700	0.216861	NA	927998	NA	4279229	169700	0.12445	NA	785592	NA	6312528	169700	0.183993	NA	780487	NA	4241932	169700	0.174194	NA	1.03855e+06	NA	5962007
	169800	0.216627	NA	927855	NA	4283190	169800	0.124132	NA	783957	NA	6315519	169800	0.183744	NA	779904	NA	4244514	169800	0.174158	NA	1.03859e+06	NA	5963485
	169900	0.216985	NA	928961	NA	4281212	169900	0.124333	NA	785141	NA	6314842	169900	0.183739	NA	780249	NA	4246516	169900	0.174344	NA	1.04003e+06	NA	5965391
	170000	0.216908	NA	928984	NA	4282856	170000	0.124245	NA	784818	NA	6316687	170000	0.183795	NA	781585	NA	4252483	170000	0.174432	NA	1.0409e+06	NA	5967361
	170100	0.216832	NA	928685	NA	4282976	170100	0.124244	NA	785314	NA	6320753	170100	0.183801	NA	781566	NA	4252239	170100	0.174214	NA	1.04001e+06	NA	5969719
	170200	0.21681	NA	927435	NA	4277630	170200	0.124209	NA	784388	NA	6315050	170200	0.18387	NA	781054	NA	4247859	170200	0.174094	NA	1.03905e+06	NA	5968337
	170300	0.216797	NA	925866	NA	4270661	170300	0.124266	NA	782988	NA	6300918	170300	0.183874	NA	779315	NA	4238301	170300	0.174227	NA	1.03739e+06	NA	5954265
	170400	0.216522	NA	925673	NA	4275193	170400	0.124246	NA	783774	NA	6308233	170400	0.183737	NA	779303	NA	4241401	170400	0.174085	NA	1.03809e+06	NA	5963079
	170500	0.21666	NA	925681	NA	4272494	170500	0.124182	NA	782801	NA	6303654	170500	0.183768	NA	778749	NA	4237680	170500	0.174397	NA	1.0388e+06	NA	5956492
	170600	0.216771	NA	926492	NA	4274058	170600	0.1243	NA	783612	NA	6304195	170600	0.183386	NA	778199	NA	4243498	170600	0.174326	NA	1.03856e+06	NA	5957577
	170700	0.216741	NA	924942	NA	4267498	170700	0.124315	NA	782710	NA	6296162	170700	0.183802	NA	779041	NA	4238484	170700	0.174124	NA	1.03636e+06	NA	5951820
	170800	0.217037	NA	925955	NA	4266350	170800	0.124246	NA	782419	NA	6297323	170800	0.183655	NA	778280	NA	4237738	170800	0.174348	NA	1.03703e+06	NA	5948054
	170900	0.216799	NA	926041	NA	4271419	170900	0.124327	NA	783235	NA	6299815	170900	0.184077	NA	779984	NA	4237263	170900	0.174359	NA	1.03752e+06	NA	5950504
	171000	0.216918	NA	926817	NA	4272660	171000	0.124502	NA	784509	NA	6301178	171000	0.183921	NA	779411	NA	4237756	171000	0.174445	NA	1.03865e+06	NA	5954000
	171100	0.216949	NA	928261	NA	4278712	171100	0.124292	NA	784074	NA	6308314	171100	0.183729	NA	780558	NA	4248418	171100	0.17424	NA	1.03911e+06	NA	5963679
	171200	0.21667	NA	926684	NA	4276943	171200	0.124216	NA	783374	NA	6306545	171200	0.183702	NA	779316	NA	4242292	171200	0.174212	NA	1.03823e+06	NA	5959553
	171300	0.216429	NA	925265	NA	4275139	171300	0.124121	NA	783081	NA	6309033	171300	0.183598	NA	779475	NA	4245558	171300	0.173983	NA	1.03718e+06	NA	5961363
	171400	0.216363	NA	925290	NA	4276557	171400	0.123993	NA	783329	NA	6317543	171400	0.183369	NA	779424	NA	4250582	171400	0.173974	NA	1.03828e+06	NA	5968043
	171500	0.21661	NA	926088	NA	4275380	171500	0.12425	NA	784135	NA	6310919	171500	0.183742	NA	781322	NA	4252271	171500	0.173993	NA	1.03808e+06	NA	5966241
	171600	0.216663	NA	925971	NA	4273777	171600	0.124042	NA	782413	NA	6307653	171600	0.183837	NA	780952	NA	4248079	171600	0.173962	NA	1.03674e+06	NA	5959564
	171700	0.21665	NA	925544	NA	4272064	171700	0.124176	NA	782333	NA	6300209	171700	0.183661	NA	779690	NA	4245280	171700	0.173904	NA	1.03569e+06	NA	5955507
	171800	0.216385	NA	922332	NA	4262467	171800	0.124102	NA	780726	NA	6290976	171800	0.183912	NA	779375	NA	4237766	171800	0.173905	NA	1.03338e+06	NA	5942214
	171900	0.216417	NA	924045	NA	4269753	171900	0.124045	NA	781302	NA	6298549	171900	0.183755	NA	779624	NA	4242725	171900	0.174081	NA	1.03574e+06	NA	5949778
	172000	0.216317	NA	923453	NA	4268972	172000	0.123991	NA	781169	NA	6300211	172000	0.183744	NA	779405	NA	4241801	172000	0.173858	NA	1.03502e+06	NA	5953244
	172100	0.216514	NA	924715	NA	4270925	172100	0.124025	NA	781670	NA	6302530	172100	0.183732	NA	779896	NA	4244745	172100	0.174011	NA	1.03669e+06	NA	5957614
	172200	0.216316	NA	924946	NA	4275901	172200	0.123915	NA	781782	NA	6309028	172200	0.183754	NA	780443	NA	4247210	172200	0.173921	NA	1.03683e+06	NA	5961469
	172300	0.216206	NA	925766	NA	4281879	172300	0.12385	NA	782251	NA	6316106	172300	0.183474	NA	780076	NA	4251704	172300	0.173566	NA	1.03561e+06	NA	5966656
	172400	0.216257	NA	925119	NA	4277873	172400	0.123775	NA	781347	NA	6312618	172400	0.183255	NA	779011	NA	4250965	172400	0.173614	NA	1.03529e+06	NA	5963174
	172500	0.216505	NA	925699	NA	4275639	172500	0.123811	NA	781451	NA	6311652	172500	0.183323	NA	778549	NA	4246872	172500	0.173851	NA	1.03614e+06	NA	5959943
	172600	0.216332	NA	924088	NA	4271617	172600	0.123919	NA	781899	NA	6309756	172600	0.183542	NA	779067	NA	4244635	172600	0.173902	NA	1.03591e+06	NA	5956843
	172700	0.215811	NA	922792	NA	4275929	172700	0.123817	NA	781848	NA	6314521	172700	0.183416	NA	779185	NA	4248182	172700	0.173569	NA	1.03531e+06	NA	5964811
	172800	0.215706	NA	923194	NA	4279865	172800	0.123698	NA	781906	NA	6321100	172800	0.183333	NA	778748	NA	4247727	172800	0.173418	NA	1.03464e+06	NA	5966199
	172900	0.215896	NA	923538	NA	4277694	172900	0.123959	NA	782553	NA	6312989	172900	0.183683	NA	779925	NA	4246042	172900	0.173831	NA	1.03623e+06	NA	5961112
	173000	0.215522	NA	921428	NA	4275335	173000	0.123901	NA	782083	NA	6312165	173000	0.183467	NA	779584	NA	4249171	173000	0.173405	NA	1.03372e+06	NA	5961288
	173100	0.216179	NA	925393	NA	4280672	173100	0.123672	NA	781426	NA	6318535	173100	0.183459	NA	780213	NA	4252803	173100	0.173513	NA	1.0359e+06	NA	5970137
	173200	0.215978	NA	924693	NA	4281421	173200	0.123704	NA	780859	NA	6312313	173200	0.183253	NA	779363	NA	4252929	173200	0.173583	NA	1.03562e+06	NA	5966117
	173300	0.215952	NA	923916	NA	4278336	173300	0.123765	NA	780962	NA	6310020	173300	0.183206	NA	779426	NA	4254377	173300	0.173759	NA	1.03617e+06	NA	5963262
	173400	0.215659	NA	922330	NA	4276797	173400	0.123582	NA	780543	NA	6315970	173400	0.183129	NA	779210	NA	4254989	173400	0.173307	NA	1.03377e+06	NA	5964929
	173500	0.216188	NA	924885	NA	4278158	173500	0.1237	NA	781169	NA	6315047	173500	0.183413	NA	779867	NA	4251967	173500	0.173485	NA	1.03502e+06	NA	5966012
	173600	0.21586	NA	923444	NA	4277973	173600	0.1237	NA	780630	NA	6310693	173600	0.183297	NA	779033	NA	4250110	173600	0.173347	NA	1.03328e+06	NA	5960769
	173700	0.215805	NA	922985	NA	4276946	173700	0.123668	NA	780071	NA	6307809	173700	0.183294	NA	778085	NA	4245005	173700	0.173163	NA	1.032e+06	NA	5959711
	173800	0.21575	NA	921759	NA	4272344	173800	0.123664	NA	779893	NA	6306524	173800	0.183614	NA	778725	NA	4241109	173800	0.173511	NA	1.03366e+06	NA	5957313
	173900	0.215812	NA	921572	NA	4270259	173900	0.123849	NA	780516	NA	6302176	173900	0.183594	NA	777993	NA	4237585	173900	0.173541	NA	1.03382e+06	NA	5957194
	174000	0.215967	NA	921941	NA	4268898	174000	0.123466	NA	779151	NA	6310627	174000	0.183497	NA	778813	NA	4244273	174000	0.173428	NA	1.03452e+06	NA	5965133
	174100	0.215696	NA	922600	NA	4277311	174100	0.123494	NA	779793	NA	6314447	174100	0.183296	NA	778265	NA	4245947	174100	0.173395	NA	1.03516e+06	NA	5969912
	174200	0.215517	NA	920727	NA	4272186	174200	0.123577	NA	779883	NA	6310907	174200	0.183252	NA	777360	NA	4242020	174200	0.173502	NA	1.03546e+06	NA	5968021
	174300	0.215676	NA	923424	NA	4281542	174300	0.123599	NA	780656	NA	6316047	174300	0.183238	NA	778560	NA	4248898	174300	0.173414	NA	1.03475e+06	NA	5966956
	174400	0.215681	NA	923592	NA	4282207	174400	0.123441	NA	779989	NA	6318742	174400	0.183137	NA	778372	NA	4250225	174400	0.17331	NA	1.03516e+06	NA	5972879
	174500	0.215558	NA	920745	NA	4271440	174500	0.123436	NA	779068	NA	6311507	174500	0.18311	NA	777908	NA	4248317	174500	0.173082	NA	1.03313e+06	NA	5969016
	174600	0.216122	NA	922017	NA	4266183	174600	0.123697	NA	779587	NA	6302374	174600	0.183095	NA	776661	NA	4241840	174600	0.173454	NA	1.03351e+06	NA	5958420
	174700	0.216117	NA	921299	NA	4262971	174700	0.123753	NA	778534	NA	6291007	174700	0.183277	NA	775727	NA	4232530	174700	0.173605	NA	1.03254e+06	NA	5947652
	174800	0.216117	NA	921060	NA	4261858	174800	0.12375	NA	778663	NA	6292238	174800	0.183299	NA	775674	NA	4231748	174800	0.173527	NA	1.03325e+06	NA	5954401
	174900	0.216298	NA	922162	NA	4263397	174900	0.123737	NA	779060	NA	6296075	174900	0.183425	NA	775887	NA	4229992	174900	0.173426	NA	1.03231e+06	NA	5952477
	175000	0.216015	NA	920269	NA	4260211	175000	0.123742	NA	778815	NA	6293850	175000	0.183386	NA	776557	NA	4234541	175000	0.173533	NA	1.03315e+06	NA	5953615
	175100	0.215918	NA	920050	NA	4261100	175100	0.123736	NA	778373	NA	6290601	175100	0.183396	NA	775813	NA	4230265	175100	0.173566	NA	1.03228e+06	NA	5947496
	175200	0.216097	NA	920326	NA	4258858	175200	0.123645	NA	776801	NA	6282501	175200	0.18334	NA	774951	NA	4226855	175200	0.173286	NA	1.03011e+06	NA	5944561
	175300	0.216386	NA	921648	NA	4259270	175300	0.123837	NA	778016	NA	6282583	175300	0.183489	NA	775551	NA	4226691	175300	0.173628	NA	1.03209e+06	NA	5944269
	175400	0.215928	NA	920987	NA	4265258	175400	0.123685	NA	777734	NA	6288022	175400	0.183359	NA	775406	NA	4228891	175400	0.173254	NA	1.03086e+06	NA	5950028
	175500	0.215612	NA	921295	NA	4272925	175500	0.123613	NA	779113	NA	6302854	175500	0.183288	NA	776762	NA	4237927	175500	0.173288	NA	1.0329e+06	NA	5960633
	175600	0.215631	NA	922717	NA	4279143	175600	0.12362	NA	780478	NA	6313517	175600	0.183035	NA	777366	NA	4247083	175600	0.173301	NA	1.03453e+06	NA	5969551
	175700	0.215974	NA	922196	NA	4269937	175700	0.123598	NA	779662	NA	6308054	175700	0.183341	NA	778426	NA	4245787	175700	0.173291	NA	1.03325e+06	NA	5962516
	175800	0.216013	NA	922500	NA	4270571	175800	0.123444	NA	777860	NA	6301313	175800	0.183122	NA	776562	NA	4240673	175800	0.173114	NA	1.03181e+06	NA	5960275
	175900	0.215755	NA	922440	NA	4275409	175900	0.123487	NA	778458	NA	6303971	175900	0.183042	NA	777323	NA	4246688	175900	0.173252	NA	1.03284e+06	NA	5961465
	176000	0.215722	NA	921589	NA	4272121	176000	0.123354	NA	777575	NA	6303603	176000	0.183059	NA	776461	NA	4241586	176000	0.173129	NA	1.03218e+06	NA	5961918
	176100	0.215568	NA	920361	NA	4269473	176100	0.123193	NA	776579	NA	6303772	176100	0.183021	NA	776003	NA	4239963	176100	0.173066	NA	1.03108e+06	NA	5957734
	176200	0.215442	NA	919960	NA	4270116	176200	0.123267	NA	776821	NA	6301949	176200	0.182852	NA	774569	NA	4236033	176200	0.17283	NA	1.02961e+06	NA	5957367
	176300	0.215442	NA	920465	NA	4272455	176300	0.123338	NA	777641	NA	6304963	176300	0.182876	NA	775976	NA	4243188	176300	0.172977	NA	1.03152e+06	NA	5963299
	176400	0.215544	NA	922332	NA	4279100	176400	0.123674	NA	780661	NA	6312266	176400	0.183344	NA	778545	NA	4246348	176400	0.173335	NA	1.03478e+06	NA	5969809
	176500	0.21539	NA	920544	NA	4273841	176500	0.123499	NA	778787	NA	6306020	176500	0.18321	NA	777473	NA	4243613	176500	0.173035	NA	1.03181e+06	NA	5963019
	176600	0.215777	NA	921431	NA	4270294	176600	0.123587	NA	778613	NA	6300140	176600	0.183128	NA	776365	NA	4239471	176600	0.173112	NA	1.03172e+06	NA	5959820
	176700	0.215614	NA	919308	NA	4263683	176700	0.123485	NA	777537	NA	6296590	176700	0.183022	NA	774716	NA	4232906	176700	0.173052	NA	1.03125e+06	NA	5959214
	176800	0.215478	NA	919202	NA	4265886	176800	0.123393	NA	776879	NA	6295945	176800	0.182868	NA	774237	NA	4233851	176800	0.172981	NA	1.0308e+06	NA	5959035
	176900	0.215562	NA	921309	NA	4273985	176900	0.12341	NA	777915	NA	6303477	176900	0.183105	NA	776048	NA	4238265	176900	0.172958	NA	1.03179e+06	NA	5965540
	177000	0.215377	NA	921471	NA	4278414	177000	0.12324	NA	777450	NA	6308443	177000	0.182777	NA	775840	NA	4244738	177000	0.173085	NA	1.03288e+06	NA	5967469
	177100	0.215696	NA	921359	NA	4271568	177100	0.123342	NA	777256	NA	6301659	177100	0.18275	NA	775571	NA	4243892	177100	0.173257	NA	1.03254e+06	NA	5959578
	177200	0.215491	NA	921582	NA	4276670	177200	0.123329	NA	778131	NA	6309413	177200	0.182692	NA	774843	NA	4241259	177200	0.17322	NA	1.03281e+06	NA	5962452
	177300	0.215147	NA	919695	NA	4274728	177300	0.122936	NA	775439	NA	6307684	177300	0.182493	NA	774290	NA	4242846	177300	0.172732	NA	1.03009e+06	NA	5963529
	177400	0.215391	NA	920314	NA	4272761	177400	0.123155	NA	776288	NA	6303345	177400	0.182736	NA	774793	NA	4239958	177400	0.172737	NA	1.02975e+06	NA	5961389
	177500	0.215258	NA	918961	NA	4269117	177500	0.123132	NA	775316	NA	6296647	177500	0.18255	NA	773528	NA	4237356	177500	0.17314	NA	1.03106e+06	NA	5955052
	177600	0.21519	NA	919603	NA	4273454	177600	0.122966	NA	775439	NA	6306109	177600	0.182448	NA	774030	NA	4242473	177600	0.17277	NA	1.02957e+06	NA	5959202
	177700	0.214911	NA	917189	NA	4267771	177700	0.122963	NA	775249	NA	6304715	177700	0.182343	NA	773459	NA	4241787	177700	0.172471	NA	1.02793e+06	NA	5960036
	177800	0.215066	NA	918596	NA	4271222	177800	0.123051	NA	775922	NA	6305680	177800	0.182361	NA	774333	NA	4246157	177800	0.172761	NA	1.03012e+06	NA	5962667
	177900	0.215017	NA	917590	NA	4267518	177900	0.123293	NA	776878	NA	6301067	177900	0.18286	NA	775884	NA	4243042	177900	0.173115	NA	1.0316e+06	NA	5959053
	178000	0.215165	NA	916843	NA	4261117	178000	0.123365	NA	775999	NA	6290255	178000	0.182661	NA	773482	NA	4234523	178000	0.17309	NA	1.02998e+06	NA	5950552
	178100	0.215413	NA	917726	NA	4260305	178100	0.123136	NA	774150	NA	6286975	178100	0.182257	NA	771455	NA	4232786	178100	0.172825	NA	1.02839e+06	NA	5950473
	178200	0.215271	NA	917385	NA	4261537	178200	0.122962	NA	774065	NA	6295155	178200	0.182457	NA	773376	NA	4238683	178200	0.172695	NA	1.02773e+06	NA	5951128
	178300	0.215101	NA	916428	NA	4260455	178300	0.122982	NA	773239	NA	6287410	178300	0.182385	NA	772087	NA	4233291	178300	0.172537	NA	1.02687e+06	NA	5951594
	178400	0.215498	NA	918846	NA	4263825	178400	0.123258	NA	774717	NA	6285316	178400	0.182414	NA	771479	NA	4229268	178400	0.1729	NA	1.02847e+06	NA	5948355
	178500	0.215411	NA	918190	NA	4262501	178500	0.12336	NA	775590	NA	6287195	178500	0.182654	NA	772979	NA	4231919	178500	0.172772	NA	1.02839e+06	NA	5952323
	178600	0.214819	NA	917163	NA	4269464	178600	0.12301	NA	775122	NA	6301298	178600	0.182553	NA	774083	NA	4240319	178600	0.172521	NA	1.02833e+06	NA	5960574
	178700	0.215227	NA	919026	NA	4270040	178700	0.123074	NA	774973	NA	6296807	178700	0.182771	NA	773765	NA	4233519	178700	0.172644	NA	1.02922e+06	NA	5961534
	178800	0.215058	NA	918756	NA	4272134	178800	0.122722	NA	773592	NA	6303640	178800	0.182319	NA	772973	NA	4239665	178800	0.172516	NA	1.02908e+06	NA	5965141
	178900	0.215062	NA	917295	NA	4265262	178900	0.122829	NA	773924	NA	6300826	178900	0.182044	NA	771766	NA	4239438	178900	0.172536	NA	1.02849e+06	NA	5961010
	179000	0.214964	NA	919195	NA	4276044	179000	0.122834	NA	774799	NA	6307671	179000	0.182483	NA	774124	NA	4242178	179000	0.172431	NA	1.02963e+06	NA	5971261
	179100	0.214862	NA	916978	NA	4267749	179100	0.123084	NA	775315	NA	6299091	179100	0.18229	NA	772249	NA	4236388	179100	0.172732	NA	1.02966e+06	NA	5961020
	179200	0.214985	NA	918907	NA	4274276	179200	0.123146	NA	776477	NA	6305347	179200	0.182255	NA	773352	NA	4243240	179200	0.172571	NA	1.02973e+06	NA	5967006
	179300	0.214767	NA	917502	NA	4272080	179300	0.122867	NA	775295	NA	6310020	179300	0.181772	NA	771003	NA	4241581	179300	0.172234	NA	1.02725e+06	NA	5964236
	179400	0.215017	NA	918384	NA	4271220	179400	0.122992	NA	775779	NA	6307532	179400	0.182135	NA	771861	NA	4237849	179400	0.172262	NA	1.02755e+06	NA	5965015
	179500	0.214842	NA	918491	NA	4275186	179500	0.122674	NA	774346	NA	6312209	179500	0.182366	NA	773755	NA	4242871	179500	0.172109	NA	1.02729e+06	NA	5968835
	179600	0.215002	NA	919846	NA	4278310	179600	0.122849	NA	775597	NA	6313416	179600	0.182115	NA	773305	NA	4246237	179600	0.172176	NA	1.02829e+06	NA	5972336
	179700	0.214978	NA	920489	NA	4281793	179700	0.122912	NA	775847	NA	6312201	179700	0.181881	NA	772628	NA	4247997	179700	0.172186	NA	1.02837e+06	NA	5972420
	179800	0.214805	NA	919401	NA	4280173	179800	0.122887	NA	775166	NA	6307971	179800	0.182044	NA	773204	NA	4247347	179800	0.172379	NA	1.02851e+06	NA	5966558
	179900	0.215022	NA	919093	NA	4274417	179900	0.122936	NA	775044	NA	6304476	179900	0.182257	NA	773523	NA	4244146	179900	0.172451	NA	1.02845e+06	NA	5963744
	180000	0.215261	NA	919815	NA	4273014	180000	0.123009	NA	774738	NA	6298206	180000	0.182205	NA	772736	NA	4241025	180000	0.172269	NA	1.0269e+06	NA	5961051
	180100	0.215174	NA	917823	NA	4265488	180100	0.122963	NA	773918	NA	6293906	180100	0.182338	NA	773308	NA	4241069	180100	0.17221	NA	1.02533e+06	NA	5953935
	180200	0.215113	NA	917455	NA	4264993	180200	0.122962	NA	773198	NA	6288134	180200	0.182148	NA	771004	NA	4232843	180200	0.172264	NA	1.02526e+06	NA	5951655
	180300	0.215149	NA	917225	NA	4263211	180300	0.12301	NA	774244	NA	6294156	180300	0.182328	NA	772315	NA	4235860	180300	0.172272	NA	1.02582e+06	NA	5954626
	180400	0.215082	NA	917378	NA	4265251	180400	0.122994	NA	774391	NA	6296151	180400	0.18255	NA	772726	NA	4232946	180400	0.17221	NA	1.02635e+06	NA	5959850
	180500	0.214864	NA	917590	NA	4270553	180500	0.122745	NA	773748	NA	6303714	180500	0.182441	NA	772763	NA	4235688	180500	0.172155	NA	1.02662e+06	NA	5963351
	180600	0.214707	NA	916341	NA	4267870	180600	0.122723	NA	773486	NA	6302698	180600	0.182122	NA	771310	NA	4235133	180600	0.172272	NA	1.02709e+06	NA	5962062
	180700	0.214844	NA	916311	NA	4265000	180700	0.122671	NA	772416	NA	6296634	180700	0.181935	NA	770644	NA	4235823	180700	0.172003	NA	1.02498e+06	NA	5959109
	180800	0.214797	NA	916701	NA	4267749	180800	0.122783	NA	772777	NA	6293831	180800	0.182055	NA	770286	NA	4231053	180800	0.172204	NA	1.02541e+06	NA	5954638
	180900	0.214818	NA	914834	NA	4258645	180900	0.122777	NA	771971	NA	6287577	180900	0.182023	NA	769902	NA	4229708	180900	0.172022	NA	1.02297e+06	NA	5946703
	181000	0.214282	NA	914159	NA	4266156	181000	0.122674	NA	771942	NA	6292633	181000	0.181992	NA	770413	NA	4233216	181000	0.171795	NA	1.0235e+06	NA	5957703
	181100	0.214514	NA	914873	NA	4264862	181100	0.122738	NA	771752	NA	6287784	181100	0.181957	NA	769477	NA	4228888	181100	0.171857	NA	1.02284e+06	NA	5951706
	181200	0.214948	NA	915960	NA	4261319	181200	0.123071	NA	772983	NA	6280798	181200	0.182046	NA	769128	NA	4224897	181200	0.172423	NA	1.02503e+06	NA	5944895
	181300	0.214726	NA	914415	NA	4258522	181300	0.122662	NA	771084	NA	6286230	181300	0.181916	NA	769137	NA	4227978	181300	0.172028	NA	1.02272e+06	NA	5945119
	181400	0.214809	NA	915378	NA	4261365	181400	0.122492	NA	770273	NA	6288371	181400	0.181992	NA	769038	NA	4225665	181400	0.171945	NA	1.02338e+06	NA	5951787
	181500	0.214387	NA	913876	NA	4262741	181500	0.122423	NA	769628	NA	6286616	181500	0.181724	NA	767888	NA	4225581	181500	0.171821	NA	1.02213e+06	NA	5948823
	181600	0.214442	NA	914871	NA	4266295	181600	0.122515	NA	770808	NA	6291559	181600	0.181527	NA	768690	NA	4234567	181600	0.171989	NA	1.02333e+06	NA	5949968
	181700	0.214463	NA	914334	NA	4263360	181700	0.122308	NA	769234	NA	6289294	181700	0.181755	NA	769665	NA	4234632	181700	0.171845	NA	1.02186e+06	NA	5946415
	181800	0.214572	NA	914376	NA	4261401	181800	0.122761	NA	771346	NA	6283292	181800	0.181864	NA	769664	NA	4232088	181800	0.172072	NA	1.02255e+06	NA	5942592
	181900	0.214457	NA	912130	NA	4253216	181900	0.122609	NA	769405	NA	6275299	181900	0.181534	NA	766784	NA	4223910	181900	0.172122	NA	1.02129e+06	NA	5933503
	182000	0.214626	NA	914737	NA	4262006	182000	0.122765	NA	771375	NA	6283323	182000	0.181879	NA	768634	NA	4226074	182000	0.172088	NA	1.02256e+06	NA	5942049
	182100	0.214571	NA	914848	NA	4263617	182100	0.122562	NA	770159	NA	6283823	182100	0.181779	NA	768902	NA	4229874	182100	0.171933	NA	1.02157e+06	NA	5941691
	182200	0.214484	NA	914084	NA	4261772	182200	0.122605	NA	770460	NA	6284063	182200	0.181681	NA	767889	NA	4226571	182200	0.171917	NA	1.02107e+06	NA	5939343
	182300	0.214614	NA	914908	NA	4263047	182300	0.122726	NA	771469	NA	6286091	182300	0.181632	NA	768044	NA	4228580	182300	0.172118	NA	1.02261e+06	NA	5941342
	182400	0.214337	NA	913716	NA	4262996	182400	0.122748	NA	771235	NA	6283087	182400	0.181668	NA	768679	NA	4231225	182400	0.172055	NA	1.0225e+06	NA	5942888
	182500	0.214652	NA	914068	NA	4258378	182500	0.122833	NA	770974	NA	6276613	182500	0.181907	NA	768621	NA	4225355	182500	0.172109	NA	1.02163e+06	NA	5935955
	182600	0.214516	NA	915133	NA	4266042	182600	0.122648	NA	771014	NA	6286405	182600	0.181478	NA	768327	NA	4233726	182600	0.171835	NA	1.02186e+06	NA	5946720
	182700	0.214675	NA	913912	NA	4257183	182700	0.122673	NA	769652	NA	6274005	182700	0.181858	NA	768357	NA	4225043	182700	0.172176	NA	1.02246e+06	NA	5938466
	182800	0.214511	NA	913761	NA	4259740	182800	0.122858	NA	770741	NA	6273452	182800	0.181841	NA	767671	NA	4221657	182800	0.172356	NA	1.02318e+06	NA	5936411
	182900	0.214485	NA	913837	NA	4260614	182900	0.12262	NA	769627	NA	6276498	182900	0.181958	NA	768471	NA	4223348	182900	0.172111	NA	1.02156e+06	NA	5935470
	183000	0.214439	NA	915765	NA	4270516	183000	0.122631	NA	771685	NA	6292723	183000	0.181796	NA	769923	NA	4235101	183000	0.1721	NA	1.02411e+06	NA	5950663
	183100	0.214522	NA	915191	NA	4266187	183100	0.122534	NA	770430	NA	6287473	183100	0.181529	NA	767388	NA	4227357	183100	0.172134	NA	1.02365e+06	NA	5946846
	183200	0.214429	NA	914871	NA	4266554	183200	0.122476	NA	769902	NA	6286162	183200	0.181585	NA	767801	NA	4228337	183200	0.171993	NA	1.02204e+06	NA	5942312
	183300	0.214478	NA	915893	NA	4270342	183300	0.122376	NA	770079	NA	6292737	183300	0.181628	NA	768754	NA	4232569	183300	0.171888	NA	1.02303e+06	NA	5951725
	183400	0.214416	NA	913678	NA	4261241	183400	0.122226	NA	767772	NA	6281594	183400	0.181358	NA	765710	NA	4222103	183400	0.171895	NA	1.02075e+06	NA	5938223
	183500	0.21446	NA	912970	NA	4257062	183500	0.12232	NA	767075	NA	6271051	183500	0.181749	NA	766217	NA	4215801	183500	0.172048	NA	1.02018e+06	NA	5929641
	183600	0.21469	NA	913220	NA	4253679	183600	0.122586	NA	768443	NA	6268597	183600	0.181847	NA	766476	NA	4214942	183600	0.172197	NA	1.02057e+06	NA	5926734
	183700	0.214487	NA	911532	NA	4249819	183700	0.122388	NA	765583	NA	6255399	183700	0.181616	NA	764636	NA	4210180	183700	0.172094	NA	1.018e+06	NA	5915401
	183800	0.214617	NA	912625	NA	4252346	183800	0.122693	NA	768412	NA	6262857	183800	0.181736	NA	765903	NA	4214376	183800	0.172182	NA	1.0203e+06	NA	5925696
	183900	0.214861	NA	913418	NA	4251202	183900	0.12278	NA	769066	NA	6263780	183900	0.181983	NA	767134	NA	4215411	183900	0.17243	NA	1.02099e+06	NA	5921184
	184000	0.214444	NA	910927	NA	4247850	184000	0.122542	NA	768085	NA	6267921	184000	0.181816	NA	766754	NA	4217195	184000	0.172241	NA	1.02057e+06	NA	5925212
	184100	0.214478	NA	911435	NA	4249545	184100	0.12248	NA	767100	NA	6263081	184100	0.181693	NA	765025	NA	4210544	184100	0.172057	NA	1.01958e+06	NA	5925851
	184200	0.214346	NA	910488	NA	4247751	184200	0.122642	NA	767734	NA	6259974	184200	0.181661	NA	765195	NA	4212221	184200	0.172089	NA	1.01941e+06	NA	5923741
	184300	0.21453	NA	909818	NA	4240984	184300	0.122592	NA	767342	NA	6259295	184300	0.181656	NA	764382	NA	4207857	184300	0.172038	NA	1.01875e+06	NA	5921667
	184400	0.214629	NA	910614	NA	4242744	184400	0.122423	NA	766164	NA	6258352	184400	0.181412	NA	763587	NA	4209132	184400	0.171924	NA	1.01722e+06	NA	5916662
	184500	0.214923	NA	912256	NA	4244567	184500	0.122396	NA	766122	NA	6259373	184500	0.181743	NA	765764	NA	4213436	184500	0.172109	NA	1.01878e+06	NA	5919353
	184600	0.214691	NA	908663	NA	4232432	184600	0.122532	NA	765274	NA	6245498	184600	0.181742	NA	764225	NA	4204997	184600	0.171936	NA	1.01561e+06	NA	5906890
	184700	0.214803	NA	909634	NA	4234734	184700	0.122623	NA	766118	NA	6247749	184700	0.181795	NA	763619	NA	4200428	184700	0.172161	NA	1.01754e+06	NA	5910409
	184800	0.214692	NA	909913	NA	4238218	184800	0.122433	NA	764874	NA	6247315	184800	0.181403	NA	762677	NA	4204330	184800	0.172122	NA	1.01642e+06	NA	5905265
	184900	0.214523	NA	910394	NA	4243803	184900	0.122426	NA	765969	NA	6256566	184900	0.181582	NA	764358	NA	4209431	184900	0.17207	NA	1.01805e+06	NA	5916493
	185000	0.214245	NA	908925	NA	4242452	185000	0.122274	NA	764770	NA	6254567	185000	0.181374	NA	763396	NA	4208963	185000	0.171946	NA	1.01745e+06	NA	5917240
	185100	0.214201	NA	909160	NA	4244425	185100	0.122252	NA	764699	NA	6255094	185100	0.181226	NA	763113	NA	4210845	185100	0.171832	NA	1.01686e+06	NA	5917759
	185200	0.214583	NA	910896	NA	4244966	185200	0.12214	NA	764629	NA	6260281	185200	0.180924	NA	762278	NA	4213255	185200	0.17181	NA	1.01713e+06	NA	5920092
	185300	0.214202	NA	908726	NA	4242380	185300	0.122126	NA	765055	NA	6264486	185300	0.18112	NA	762920	NA	4212231	185300	0.171584	NA	1.01658e+06	NA	5924653
	185400	0.21416	NA	908905	NA	4244048	185400	0.122221	NA	764680	NA	6256537	185400	0.181211	NA	763239	NA	4211875	185400	0.171732	NA	1.01689e+06	NA	5921357
	185500	0.213953	NA	908463	NA	4246096	185500	0.122184	NA	764601	NA	6257810	185500	0.181343	NA	763928	NA	4212622	185500	0.171725	NA	1.01578e+06	NA	5915164
	185600	0.214313	NA	908751	NA	4240296	185600	0.122239	NA	765042	NA	6258553	185600	0.181468	NA	763910	NA	4209618	185600	0.171618	NA	1.01471e+06	NA	5912586
	185700	0.214354	NA	908646	NA	4238993	185700	0.122433	NA	765572	NA	6252985	185700	0.181519	NA	763373	NA	4205475	185700	0.171968	NA	1.01547e+06	NA	5904983
	185800	0.214102	NA	907928	NA	4240627	185800	0.122296	NA	764622	NA	6252205	185800	0.181566	NA	763757	NA	4206502	185800	0.171936	NA	1.01534e+06	NA	5905348
	185900	0.214157	NA	907173	NA	4236010	185900	0.122229	NA	764292	NA	6252953	185900	0.181522	NA	764218	NA	4210065	185900	0.171655	NA	1.01438e+06	NA	5909437
	186000	0.213977	NA	908713	NA	4246782	186000	0.122101	NA	764294	NA	6259524	186000	0.181312	NA	763901	NA	4213184	186000	0.171551	NA	1.01511e+06	NA	5917293
	186100	0.214233	NA	910185	NA	4248581	186100	0.122174	NA	765061	NA	6262057	186100	0.181268	NA	763189	NA	4210284	186100	0.171791	NA	1.0166e+06	NA	5917627
	186200	0.214091	NA	908291	NA	4242538	186200	0.122086	NA	763528	NA	6254010	186200	0.181043	NA	761241	NA	4204760	186200	0.171592	NA	1.01515e+06	NA	5916086
	186300	0.214203	NA	909531	NA	4246113	186300	0.12222	NA	765055	NA	6259650	186300	0.181327	NA	764357	NA	4215358	186300	0.171824	NA	1.01728e+06	NA	5920466
	186400	0.21395	NA	908500	NA	4246319	186400	0.122058	NA	763707	NA	6256907	186400	0.181153	NA	762875	NA	4211230	186400	0.171334	NA	1.0141e+06	NA	5918834
	186500	0.214131	NA	908906	NA	4244629	186500	0.122137	NA	763752	NA	6253227	186500	0.181294	NA	762924	NA	4208217	186500	0.171535	NA	1.01453e+06	NA	5914447
	186600	0.214413	NA	910090	NA	4244567	186600	0.122086	NA	764070	NA	6258475	186600	0.181245	NA	763707	NA	4213660	186600	0.171721	NA	1.01632e+06	NA	5918462
	186700	0.214365	NA	909880	NA	4244532	186700	0.122246	NA	764934	NA	6257356	186700	0.181351	NA	764117	NA	4213483	186700	0.171759	NA	1.01648e+06	NA	5918028
	186800	0.21439	NA	910413	NA	4246527	186800	0.122164	NA	764334	NA	6256635	186800	0.181408	NA	764152	NA	4212342	186800	0.171582	NA	1.01473e+06	NA	5913936
	186900	0.214123	NA	908033	NA	4240702	186900	0.122164	NA	763800	NA	6252264	186900	0.181259	NA	762927	NA	4209042	186900	0.171693	NA	1.01478e+06	NA	5910425
	187000	0.21412	NA	908120	NA	4241171	187000	0.122121	NA	763151	NA	6249139	187000	0.181325	NA	763059	NA	4208236	187000	0.171478	NA	1.01282e+06	NA	5906421
	187100	0.213992	NA	910147	NA	4253180	187100	0.122164	NA	765550	NA	6266576	187100	0.181187	NA	764583	NA	4219852	187100	0.171493	NA	1.01565e+06	NA	5922440
	187200	0.213704	NA	908695	NA	4252119	187200	0.121874	NA	764589	NA	6273578	187200	0.180876	NA	763734	NA	4222405	187200	0.171356	NA	1.01598e+06	NA	5929047
	187300	0.214032	NA	909601	NA	4249833	187300	0.12202	NA	764804	NA	6267832	187300	0.181252	NA	764774	NA	4219402	187300	0.171652	NA	1.01732e+06	NA	5926627
	187400	0.213952	NA	909713	NA	4251958	187400	0.122007	NA	764374	NA	6265030	187400	0.181133	NA	764426	NA	4220237	187400	0.171565	NA	1.01629e+06	NA	5923650
	187500	0.214152	NA	908955	NA	4244441	187500	0.121987	NA	763239	NA	6256708	187500	0.181334	NA	764569	NA	4216352	187500	0.171611	NA	1.01557e+06	NA	5917845
	187600	0.214203	NA	910861	NA	4252324	187600	0.121885	NA	763755	NA	6266205	187600	0.181193	NA	765057	NA	4222327	187600	0.171411	NA	1.01574e+06	NA	5925754
	187700	0.213758	NA	907648	NA	4246147	187700	0.121775	NA	762576	NA	6262147	187700	0.181164	NA	764609	NA	4220529	187700	0.171199	NA	1.01351e+06	NA	5920057
	187800	0.213962	NA	908953	NA	4248189	187800	0.121923	NA	763668	NA	6263534	187800	0.181068	NA	763540	NA	4216862	187800	0.171477	NA	1.01544e+06	NA	5921689
	187900	0.213659	NA	909020	NA	4254529	187900	0.121856	NA	763100	NA	6262321	187900	0.180881	NA	763046	NA	4218488	187900	0.171379	NA	1.01534e+06	NA	5924525
	188000	0.213544	NA	909245	NA	4257879	188000	0.121773	NA	762863	NA	6264637	188000	0.181164	NA	764029	NA	4217333	188000	0.171502	NA	1.01629e+06	NA	5925846
	188100	0.213524	NA	910074	NA	4262155	188100	0.121857	NA	764404	NA	6272954	188100	0.18056	NA	762915	NA	4225268	188100	0.171417	NA	1.01688e+06	NA	5932190
	188200	0.213468	NA	908438	NA	4255620	188200	0.12172	NA	763490	NA	6272514	188200	0.180736	NA	762696	NA	4219953	188200	0.171242	NA	1.0153e+06	NA	5929077
	188300	0.213432	NA	907847	NA	4253559	188300	0.121679	NA	762119	NA	6263347	188300	0.181202	NA	763952	NA	4216023	188300	0.171377	NA	1.01481e+06	NA	5921528
	188400	0.213904	NA	908904	NA	4249115	188400	0.12187	NA	763491	NA	6264783	188400	0.181075	NA	763827	NA	4218285	188400	0.171583	NA	1.01637e+06	NA	5923452
	188500	0.213864	NA	907524	NA	4243453	188500	0.121757	NA	762978	NA	6266419	188500	0.181108	NA	764168	NA	4219397	188500	0.171357	NA	1.01467e+06	NA	5921372
	188600	0.213617	NA	906100	NA	4241710	188600	0.121814	NA	763264	NA	6265821	188600	0.180941	NA	763263	NA	4218300	188600	0.17127	NA	1.01365e+06	NA	5918455
	188700	0.213575	NA	907841	NA	4250689	188700	0.121661	NA	763008	NA	6271594	188700	0.180812	NA	763157	NA	4220711	188700	0.171135	NA	1.01411e+06	NA	5925821
	188800	0.213577	NA	909825	NA	4259944	188800	0.121804	NA	764906	NA	6279784	188800	0.1809	NA	765532	NA	4231802	188800	0.171398	NA	1.01707e+06	NA	5933983
	188900	0.213841	NA	912003	NA	4264857	188900	0.121855	NA	766094	NA	6286946	188900	0.181094	NA	765807	NA	4228780	188900	0.171462	NA	1.01819e+06	NA	5938265
	189000	0.213834	NA	911969	NA	4264839	189000	0.121698	NA	764984	NA	6285923	189000	0.180923	NA	764612	NA	4226173	189000	0.171204	NA	1.01709e+06	NA	5940819
	189100	0.213777	NA	911449	NA	4263547	189100	0.12169	NA	764448	NA	6281913	189100	0.18083	NA	764169	NA	4225906	189100	0.171464	NA	1.01774e+06	NA	5935615
	189200	0.213535	NA	910004	NA	4261612	189200	0.121634	NA	763927	NA	6280518	189200	0.181206	NA	765613	NA	4225097	189200	0.171403	NA	1.01737e+06	NA	5935587
	189300	0.213682	NA	910101	NA	4259137	189300	0.121764	NA	764150	NA	6275661	189300	0.181066	NA	764223	NA	4220679	189300	0.171485	NA	1.01726e+06	NA	5932057
	189400	0.21374	NA	910148	NA	4258198	189400	0.121851	NA	764987	NA	6278062	189400	0.180938	NA	763324	NA	4218706	189400	0.171506	NA	1.01702e+06	NA	5929952
	189500	0.2136	NA	910423	NA	4262284	189500	0.121577	NA	764030	NA	6284316	189500	0.180864	NA	764254	NA	4225564	189500	0.171219	NA	1.01604e+06	NA	5934159
	189600	0.213474	NA	909041	NA	4258326	189600	0.121641	NA	763321	NA	6275201	189600	0.180839	NA	764012	NA	4224823	189600	0.171429	NA	1.01627e+06	NA	5928193
	189700	0.213817	NA	911438	NA	4262705	189700	0.121455	NA	762958	NA	6281810	189700	0.180733	NA	763897	NA	4226669	189700	0.171374	NA	1.01656e+06	NA	5931815
	189800	0.213093	NA	908438	NA	4263106	189800	0.121318	NA	762171	NA	6282432	189800	0.180718	NA	763445	NA	4224511	189800	0.170891	NA	1.01435e+06	NA	5935648
	189900	0.213484	NA	910210	NA	4263609	189900	0.121668	NA	764841	NA	6286295	189900	0.180814	NA	764200	NA	4226434	189900	0.171182	NA	1.0169e+06	NA	5940468
	190000	0.213765	NA	911152	NA	4262408	190000	0.121778	NA	765236	NA	6283870	190000	0.180944	NA	764317	NA	4224057	190000	0.171275	NA	1.01784e+06	NA	5942741
	190100	0.213493	NA	908648	NA	4256107	190100	0.12145	NA	762723	NA	6280132	190100	0.180697	NA	763393	NA	4224710	190100	0.171131	NA	1.01595e+06	NA	5936689
	190200	0.213605	NA	908890	NA	4255002	190200	0.121682	NA	764271	NA	6280879	190200	0.180924	NA	764161	NA	4223666	190200	0.171347	NA	1.01715e+06	NA	5936183
	190300	0.213398	NA	909647	NA	4262686	190300	0.121466	NA	763655	NA	6286968	190300	0.180833	NA	764812	NA	4229391	190300	0.171187	NA	1.01694e+06	NA	5940536
	190400	0.213365	NA	909695	NA	4263561	190400	0.121462	NA	763711	NA	6287664	190400	0.180622	NA	763989	NA	4229769	190400	0.170998	NA	1.01505e+06	NA	5936062
	190500	0.213451	NA	907491	NA	4251521	190500	0.121487	NA	762741	NA	6278360	190500	0.180941	NA	764319	NA	4224129	190500	0.171265	NA	1.01527e+06	NA	5928076
	190600	0.213645	NA	908452	NA	4252164	190600	0.121639	NA	763323	NA	6275302	190600	0.180926	NA	763409	NA	4219447	190600	0.171539	NA	1.01655e+06	NA	5926056
	190700	0.213494	NA	908498	NA	4255372	190700	0.121593	NA	764079	NA	6283907	190700	0.18069	NA	763411	NA	4224981	190700	0.171156	NA	1.01567e+06	NA	5934187
	190800	0.213416	NA	908250	NA	4255776	190800	0.121609	NA	763288	NA	6276547	190800	0.180731	NA	762946	NA	4221438	190800	0.17134	NA	1.01602e+06	NA	5929864
	190900	0.213937	NA	909958	NA	4253395	190900	0.121731	NA	763638	NA	6273153	190900	0.180922	NA	763195	NA	4218366	190900	0.171478	NA	1.01568e+06	NA	5923125
	191000	0.213286	NA	907256	NA	4253696	191000	0.121581	NA	762345	NA	6270264	191000	0.180821	NA	762534	NA	4217070	191000	0.171139	NA	1.01404e+06	NA	5925227
	191100	0.213305	NA	908003	NA	4256838	191100	0.121577	NA	762783	NA	6274084	191100	0.180775	NA	762660	NA	4218838	191100	0.171215	NA	1.0152e+06	NA	5929384
	191200	0.213567	NA	909648	NA	4259302	191200	0.121662	NA	763311	NA	6274032	191200	0.18057	NA	762252	NA	4221357	191200	0.171389	NA	1.01611e+06	NA	5928652
	191300	0.213293	NA	907960	NA	4256869	191300	0.121574	NA	762073	NA	6268385	191300	0.180412	NA	761488	NA	4220822	191300	0.171059	NA	1.01393e+06	NA	5927410
	191400	0.213072	NA	907195	NA	4257691	191400	0.121443	NA	762078	NA	6275195	191400	0.180668	NA	762175	NA	4218659	191400	0.17096	NA	1.01351e+06	NA	5928353
	191500	0.21312	NA	907496	NA	4258153	191500	0.121412	NA	762290	NA	6278554	191500	0.18057	NA	761880	NA	4219304	191500	0.170695	NA	1.01213e+06	NA	5929462
	191600	0.212841	NA	906936	NA	4261106	191600	0.121169	NA	761361	NA	6283469	191600	0.180283	NA	761290	NA	4222760	191600	0.170763	NA	1.01362e+06	NA	5935805
	191700	0.21311	NA	907604	NA	4258848	191700	0.121485	NA	763374	NA	6283695	191700	0.18068	NA	762380	NA	4219516	191700	0.171072	NA	1.01473e+06	NA	5931588
	191800	0.213091	NA	908558	NA	4263711	191800	0.121321	NA	762895	NA	6288215	191800	0.180331	NA	761713	NA	4223963	191800	0.170731	NA	1.01402e+06	NA	5939307
	191900	0.213253	NA	907776	NA	4256809	191900	0.121307	NA	762255	NA	6283697	191900	0.180499	NA	762172	NA	4222587	191900	0.170761	NA	1.01316e+06	NA	5933224
	192000	0.213065	NA	907415	NA	4258865	192000	0.121149	NA	761385	NA	6284705	192000	0.180313	NA	762235	NA	4227299	192000	0.17054	NA	1.01212e+06	NA	5934767
	192100	0.213025	NA	906225	NA	4254085	192100	0.121184	NA	760892	NA	6278799	192100	0.180362	NA	761664	NA	4222969	192100	0.170554	NA	1.01164e+06	NA	5931519
	192200	0.213106	NA	906274	NA	4252697	192200	0.121157	NA	760512	NA	6277069	192200	0.179963	NA	759456	NA	4220079	192200	0.170584	NA	1.01143e+06	NA	5929239
	192300	0.21307	NA	905816	NA	4251259	192300	0.121213	NA	759723	NA	6267679	192300	0.180201	NA	759507	NA	4214765	192300	0.17082	NA	1.01223e+06	NA	5925717
	192400	0.212908	NA	906276	NA	4256651	192400	0.121208	NA	760056	NA	6270688	192400	0.180108	NA	759008	NA	4214191	192400	0.170693	NA	1.01164e+06	NA	5926650
	192500	0.213058	NA	906593	NA	4255149	192500	0.121123	NA	759597	NA	6271311	192500	0.180169	NA	759133	NA	4213443	192500	0.170708	NA	1.01121e+06	NA	5923653
	192600	0.212564	NA	905120	NA	4258111	192600	0.120971	NA	760033	NA	6282766	192600	0.180011	NA	760448	NA	4224456	192600	0.170388	NA	1.01084e+06	NA	5932583
	192700	0.212535	NA	905277	NA	4259418	192700	0.121089	NA	760747	NA	6282563	192700	0.180162	NA	760624	NA	4221880	192700	0.170334	NA	1.01011e+06	NA	5930186
	192800	0.212735	NA	906309	NA	4260270	192800	0.121117	NA	761462	NA	6286993	192800	0.180408	NA	763168	NA	4230235	192800	0.170511	NA	1.01192e+06	NA	5934629
	192900	0.212598	NA	905487	NA	4259155	192900	0.120944	NA	759823	NA	6282441	192900	0.180206	NA	761678	NA	4226703	192900	0.170569	NA	1.01228e+06	NA	5934709
	193000	0.212747	NA	905853	NA	4257881	193000	0.121199	NA	761283	NA	6281276	193000	0.180168	NA	761523	NA	4226741	193000	0.170711	NA	1.01284e+06	NA	5933105
	193100	0.213005	NA	906829	NA	4257320	193100	0.121066	NA	760673	NA	6283128	193100	0.180235	NA	762291	NA	4229432	193100	0.170745	NA	1.01283e+06	NA	5931785
	193200	0.212925	NA	908274	NA	4265691	193200	0.120914	NA	761157	NA	6295040	193200	0.179947	NA	762113	NA	4235215	193200	0.170404	NA	1.01313e+06	NA	5945463
	193300	0.21256	NA	906846	NA	4266296	193300	0.12094	NA	761844	NA	6299353	193300	0.180002	NA	763255	NA	4240250	193300	0.170276	NA	1.01299e+06	NA	5949083
	193400	0.212798	NA	906723	NA	4260962	193400	0.120881	NA	760960	NA	6295102	193400	0.180049	NA	762039	NA	4232392	193400	0.170397	NA	1.01231e+06	NA	5940906
	193500	0.212452	NA	905969	NA	4264351	193500	0.120959	NA	761284	NA	6293728	193500	0.180099	NA	761957	NA	4230779	193500	0.170331	NA	1.01225e+06	NA	5942809
	193600	0.212767	NA	906790	NA	4261886	193600	0.120692	NA	759763	NA	6295068	193600	0.180087	NA	761713	NA	4229689	193600	0.170369	NA	1.012e+06	NA	5940071
	193700	0.212589	NA	906463	NA	4263921	193700	0.120796	NA	760380	NA	6294761	193700	0.180364	NA	763317	NA	4232086	193700	0.170307	NA	1.01158e+06	NA	5939748
	193800	0.212716	NA	906541	NA	4261736	193800	0.120867	NA	760645	NA	6293225	193800	0.180074	NA	761053	NA	4226339	193800	0.170545	NA	1.01314e+06	NA	5940606
	193900	0.212648	NA	906110	NA	4261082	193900	0.120714	NA	759886	NA	6294940	193900	0.179745	NA	760138	NA	4228986	193900	0.170157	NA	1.01068e+06	NA	5939676
	194000	0.212585	NA	906646	NA	4264868	194000	0.120658	NA	759494	NA	6294589	194000	0.179988	NA	761606	NA	4231417	194000	0.170186	NA	1.0111e+06	NA	5941145
	194100	0.212598	NA	906613	NA	4264450	194100	0.120723	NA	760125	NA	6296436	194100	0.179845	NA	760889	NA	4230795	194100	0.170196	NA	1.01103e+06	NA	5940418
	194200	0.212701	NA	908213	NA	4269909	194200	0.120824	NA	760885	NA	6297451	194200	0.179894	NA	761944	NA	4235520	194200	0.170144	NA	1.011e+06	NA	5942010
	194300	0.212422	NA	906207	NA	4266063	194300	0.120494	NA	758811	NA	6297522	194300	0.179885	NA	761554	NA	4233552	194300	0.170096	NA	1.01146e+06	NA	5946374
	194400	0.212442	NA	906882	NA	4268848	194400	0.120872	NA	761139	NA	6297066	194400	0.179836	NA	760960	NA	4231405	194400	0.170333	NA	1.01228e+06	NA	5942908
	194500	0.212418	NA	905424	NA	4262471	194500	0.120653	NA	758773	NA	6288908	194500	0.179677	NA	759404	NA	4226490	194500	0.169916	NA	1.00909e+06	NA	5938737
	194600	0.212875	NA	907924	NA	4265065	194600	0.120771	NA	759793	NA	6291166	194600	0.180083	NA	761574	NA	4229024	194600	0.170358	NA	1.01107e+06	NA	5934998
	194700	0.212521	NA	906775	NA	4266758	194700	0.120713	NA	759328	NA	6290346	194700	0.17981	NA	760717	NA	4230667	194700	0.170193	NA	1.01064e+06	NA	5938216
	194800	0.212112	NA	904241	NA	4263037	194800	0.120712	NA	758614	NA	6284492	194800	0.180003	NA	760751	NA	4226329	194800	0.170044	NA	1.00833e+06	NA	5929806
	194900	0.212666	NA	907846	NA	4268876	194900	0.120826	NA	760017	NA	6290180	194900	0.179792	NA	760060	NA	4227438	194900	0.17025	NA	1.01092e+06	NA	5937877
	195000	0.21249	NA	905902	NA	4263276	195000	0.120704	NA	759265	NA	6290288	195000	0.179757	NA	759839	NA	4227026	195000	0.170233	NA	1.01009e+06	NA	5933598
	195100	0.212584	NA	906966	NA	4266391	195100	0.120553	NA	759547	NA	6300527	195100	0.179586	NA	759862	NA	4231190	195100	0.170335	NA	1.01169e+06	NA	5939444
	195200	0.212544	NA	906984	NA	4267275	195200	0.120584	NA	759153	NA	6295612	195200	0.179653	NA	759703	NA	4228722	195200	0.170367	NA	1.01189e+06	NA	5939514
	195300	0.212412	NA	907042	NA	4270209	195300	0.12072	NA	759821	NA	6294077	195300	0.179688	NA	759273	NA	4225519	195300	0.170236	NA	1.01129e+06	NA	5940517
	195400	0.212665	NA	906730	NA	4263657	195400	0.120639	NA	758856	NA	6290327	195400	0.179784	NA	759165	NA	4222638	195400	0.170226	NA	1.01066e+06	NA	5937154
	195500	0.21302	NA	906539	NA	4255656	195500	0.120894	NA	758296	NA	6272416	195500	0.18017	NA	760084	NA	4218705	195500	0.170793	NA	1.01137e+06	NA	5921636
	195600	0.212927	NA	906919	NA	4259288	195600	0.12083	NA	758148	NA	6274523	195600	0.180239	NA	760147	NA	4217427	195600	0.170531	NA	1.00939e+06	NA	5919104
	195700	0.212673	NA	905398	NA	4257232	195700	0.120771	NA	758434	NA	6279933	195700	0.180095	NA	760133	NA	4220724	195700	0.170459	NA	1.00951e+06	NA	5922311
	195800	0.212812	NA	904026	NA	4247993	195800	0.120946	NA	758548	NA	6271810	195800	0.180353	NA	759259	NA	4209858	195800	0.17041	NA	1.00842e+06	NA	5917604
	195900	0.212421	NA	903907	NA	4255262	195900	0.120838	NA	758708	NA	6278708	195900	0.180123	NA	759159	NA	4214659	195900	0.170278	NA	1.00814e+06	NA	5920579
	196000	0.212106	NA	901922	NA	4252216	196000	0.12046	NA	756336	NA	6278752	196000	0.179792	NA	757608	NA	4213810	196000	0.170036	NA	1.007e+06	NA	5922248
	196100	0.21231	NA	903230	NA	4254298	196100	0.120529	NA	757255	NA	6282757	196100	0.17977	NA	758100	NA	4217049	196100	0.170432	NA	1.01027e+06	NA	5927694
	196200	0.212487	NA	905055	NA	4259339	196200	0.120621	NA	758532	NA	6288544	196200	0.179956	NA	760423	NA	4225597	196200	0.170498	NA	1.01136e+06	NA	5931760
	196300	0.212168	NA	903673	NA	4259241	196300	0.120705	NA	759217	NA	6289846	196300	0.179704	NA	758328	NA	4219877	196300	0.170262	NA	1.00976e+06	NA	5930631
	196400	0.212333	NA	903507	NA	4255150	196400	0.120753	NA	758993	NA	6285492	196400	0.179803	NA	758746	NA	4219870	196400	0.170221	NA	1.00858e+06	NA	5925089
	196500	0.212651	NA	903057	NA	4246658	196500	0.120873	NA	758404	NA	6274364	196500	0.180015	NA	758226	NA	4212009	196500	0.1704	NA	1.00847e+06	NA	5918254
	196600	0.212702	NA	903775	NA	4249012	196600	0.120809	NA	757854	NA	6273133	196600	0.180155	NA	759072	NA	4213433	196600	0.170305	NA	1.00837e+06	NA	5920963
	196700	0.212633	NA	903935	NA	4251159	196700	0.120887	NA	758198	NA	6271943	196700	0.180134	NA	759044	NA	4213772	196700	0.170783	NA	1.01051e+06	NA	5916915
	196800	0.21265	NA	904596	NA	4253929	196800	0.120937	NA	758726	NA	6273734	196800	0.180113	NA	759859	NA	4218797	196800	0.170841	NA	1.01105e+06	NA	5918108
	196900	0.212812	NA	904625	NA	4250823	196900	0.120845	NA	757946	NA	6272028	196900	0.180119	NA	758814	NA	4212842	196900	0.170872	NA	1.01059e+06	NA	5914332
	197000	0.212676	NA	904172	NA	4251397	197000	0.120703	NA	757249	NA	6273679	197000	0.180175	NA	759573	NA	4215758	197000	0.17061	NA	1.00972e+06	NA	5918265
	197100	0.212551	NA	904203	NA	4254055	197100	0.120618	NA	757019	NA	6276151	197100	0.180241	NA	760411	NA	4218850	197100	0.170528	NA	1.00971e+06	NA	5921064
	197200	0.21275	NA	905161	NA	4254568	197200	0.120812	NA	757992	NA	6274169	197200	0.17999	NA	759639	NA	4220446	197200	0.17075	NA	1.01087e+06	NA	5920188
	197300	0.212301	NA	903435	NA	4255434	197300	0.120612	NA	757376	NA	6279418	197300	0.179856	NA	759200	NA	4221159	197300	0.170459	NA	1.00946e+06	NA	5922027
	197400	0.212276	NA	903461	NA	4256074	197400	0.120637	NA	757118	NA	6275998	197400	0.179787	NA	757779	NA	4214866	197400	0.170497	NA	1.00933e+06	NA	5919935
	197500	0.212528	NA	904155	NA	4254284	197500	0.120539	NA	756650	NA	6277234	197500	0.180042	NA	758644	NA	4213697	197500	0.170617	NA	1.00989e+06	NA	5919061
	197600	0.212629	NA	902820	NA	4245979	197600	0.120698	NA	756255	NA	6265692	197600	0.180163	NA	758020	NA	4207403	197600	0.170535	NA	1.00863e+06	NA	5914537
	197700	0.212818	NA	904536	NA	4250278	197700	0.120692	NA	757040	NA	6272511	197700	0.180267	NA	759434	NA	4212821	197700	0.170522	NA	1.00907e+06	NA	5917515
	197800	0.213034	NA	905038	NA	4248336	197800	0.120923	NA	758406	NA	6271824	197800	0.180268	NA	759504	NA	4213191	197800	0.170782	NA	1.01078e+06	NA	5918533
	197900	0.21275	NA	903565	NA	4247075	197900	0.120843	NA	757310	NA	6266877	197900	0.180166	NA	758350	NA	4209166	197900	0.170588	NA	1.00908e+06	NA	5915285
	198000	0.212717	NA	903945	NA	4249522	198000	0.120727	NA	757567	NA	6275048	198000	0.180326	NA	759693	NA	4212893	198000	0.170472	NA	1.00869e+06	NA	5917040
	198100	0.212481	NA	904224	NA	4255547	198100	0.120695	NA	757792	NA	6278547	198100	0.179903	NA	759659	NA	4222603	198100	0.170726	NA	1.01117e+06	NA	5922748
	198200	0.212867	NA	904998	NA	4251463	198200	0.120771	NA	757520	NA	6272378	198200	0.179975	NA	759158	NA	4218123	198200	0.170607	NA	1.00959e+06	NA	5917614
	198300	0.212613	NA	905758	NA	4260130	198300	0.12079	NA	758510	NA	6279568	198300	0.180106	NA	760448	NA	4222218	198300	0.170767	NA	1.01182e+06	NA	5925127
	198400	0.212812	NA	906627	NA	4260232	198400	0.120789	NA	759046	NA	6284067	198400	0.179828	NA	759666	NA	4224414	198400	0.170759	NA	1.01216e+06	NA	5927411
	198500	0.212461	NA	904664	NA	4258025	198500	0.120821	NA	758619	NA	6278854	198500	0.180257	NA	760783	NA	4220541	198500	0.170702	NA	1.01167e+06	NA	5926511
	198600	0.212569	NA	905212	NA	4258436	198600	0.120912	NA	759255	NA	6279404	198600	0.180267	NA	761324	NA	4223320	198600	0.170423	NA	1.01061e+06	NA	5929990
	198700	0.212479	NA	905617	NA	4262147	198700	0.120742	NA	758259	NA	6280000	198700	0.179863	NA	759502	NA	4222674	198700	0.170561	NA	1.01188e+06	NA	5932642
	198800	0.212841	NA	906097	NA	4257144	198800	0.120954	NA	759252	NA	6277186	198800	0.180387	NA	761106	NA	4219296	198800	0.170619	NA	1.01213e+06	NA	5932089
[truncated: 1,013 more rows]

## Sheet: Fig.5f
	Effective population size (Ne) history estimated using ANGSD and plot by software Stairway plots with 200 bootstrap iterations.
mutation_per_site	n_estimation	theta_per_site_median	theta_per_site_2.5%	theta_per_site_97.5%	year	Ne_median	Ne_2.5%	Ne_97.5%	Ne_12.5%	Ne_87.5%
3.79619e-07	200	0.0433881	0.014779	0.0839837	727.415	2.59809e+06	884967	5.02896e+06	1.46665e+06	3.99411e+06
7.65265e-07	200	0.0433881	0.014779	0.0839837	1466.38	2.59809e+06	884967	5.02896e+06	1.46665e+06	3.99411e+06
7.65265e-07	200	0.0433881	0.0148979	0.0839837	1466.38	2.59809e+06	892090	5.02896e+06	1.48869e+06	3.99411e+06
8.04471e-07	200	0.0433881	0.0148979	0.0839837	1541.5	2.59809e+06	892090	5.02896e+06	1.48869e+06	3.99411e+06
8.04471e-07	200	0.0433881	0.0148979	0.0839837	1541.5	2.59809e+06	892090	5.02896e+06	1.48869e+06	3.99411e+06
8.18452e-07	200	0.0433881	0.0148979	0.0839837	1568.29	2.59809e+06	892090	5.02896e+06	1.48869e+06	3.99411e+06
8.18452e-07	200	0.0433881	0.0148979	0.0839837	1568.29	2.59809e+06	892090	5.02896e+06	1.48869e+06	3.99411e+06
8.55956e-07	200	0.0433881	0.0148979	0.0839837	1640.16	2.59809e+06	892090	5.02896e+06	1.48869e+06	3.99411e+06
8.55956e-07	200	0.0433881	0.0148979	0.0839837	1640.16	2.59809e+06	892090	5.02896e+06	1.48869e+06	3.99411e+06
8.79136e-07	200	0.0433881	0.0148979	0.0839837	1684.57	2.59809e+06	892090	5.02896e+06	1.48869e+06	3.99411e+06
8.79136e-07	200	0.0433881	0.0148979	0.0839837	1684.57	2.59809e+06	892090	5.02896e+06	1.48869e+06	3.99411e+06
9.09138e-07	200	0.0433881	0.0148979	0.0839837	1742.06	2.59809e+06	892090	5.02896e+06	1.48869e+06	3.99411e+06
9.09138e-07	200	0.0433881	0.0148979	0.0839837	1742.06	2.59809e+06	892090	5.02896e+06	1.48869e+06	3.99411e+06
9.16456e-07	200	0.0433881	0.0148979	0.0839837	1756.08	2.59809e+06	892090	5.02896e+06	1.48869e+06	3.99411e+06
9.16456e-07	200	0.0433881	0.0148979	0.0839837	1756.08	2.59809e+06	892090	5.02896e+06	1.48869e+06	3.99411e+06
9.56584e-07	200	0.0433881	0.0148979	0.0839837	1832.97	2.59809e+06	892090	5.02896e+06	1.48869e+06	3.99411e+06
9.56584e-07	200	0.0433881	0.0148979	0.0839837	1832.97	2.59809e+06	892090	5.02896e+06	1.48869e+06	3.99411e+06
1.01255e-06	200	0.0433881	0.0148979	0.0839837	1940.22	2.59809e+06	892090	5.02896e+06	1.48869e+06	3.99411e+06
1.01255e-06	200	0.0433881	0.0148979	0.0839837	1940.22	2.59809e+06	892090	5.02896e+06	1.48869e+06	3.99411e+06
1.07408e-06	200	0.0433881	0.0148979	0.0839837	2058.12	2.59809e+06	892090	5.02896e+06	1.48869e+06	3.99411e+06
1.07408e-06	200	0.0433881	0.0148979	0.0839837	2058.12	2.59809e+06	892090	5.02896e+06	1.48869e+06	3.99411e+06
1.08413e-06	200	0.0433881	0.0148979	0.0839837	2077.37	2.59809e+06	892090	5.02896e+06	1.48869e+06	3.99411e+06
1.08413e-06	200	0.0433881	0.0148979	0.0839837	2077.37	2.59809e+06	892090	5.02896e+06	1.48869e+06	3.99411e+06
1.08898e-06	200	0.0433881	0.0148979	0.0839837	2086.67	2.59809e+06	892090	5.02896e+06	1.48869e+06	3.99411e+06
1.08898e-06	200	0.0433881	0.0148979	0.0839837	2086.67	2.59809e+06	892090	5.02896e+06	1.48869e+06	3.99411e+06
1.0956e-06	200	0.0433881	0.0148979	0.0839837	2099.35	2.59809e+06	892090	5.02896e+06	1.48869e+06	3.99411e+06
1.0956e-06	200	0.0433881	0.0148979	0.0839837	2099.35	2.59809e+06	892090	5.02896e+06	1.48869e+06	3.99411e+06
1.13196e-06	200	0.0433881	0.0148979	0.0839837	2169.02	2.59809e+06	892090	5.02896e+06	1.48869e+06	3.99411e+06
1.13196e-06	200	0.0433881	0.0148979	0.0839837	2169.02	2.59809e+06	892090	5.02896e+06	1.48869e+06	3.99411e+06
1.13208e-06	200	0.0433881	0.0148979	0.0839837	2169.25	2.59809e+06	892090	5.02896e+06	1.48869e+06	3.99411e+06
1.13208e-06	200	0.0433881	0.0148979	0.0839837	2169.25	2.59809e+06	892090	5.02896e+06	1.48869e+06	3.99411e+06
1.18988e-06	200	0.0433881	0.0148979	0.0839837	2280.01	2.59809e+06	892090	5.02896e+06	1.48869e+06	3.99411e+06
1.18988e-06	200	0.0433881	0.0148979	0.0839837	2280.01	2.59809e+06	892090	5.02896e+06	1.48869e+06	3.99411e+06
1.22518e-06	200	0.0433881	0.0148979	0.0839837	2347.66	2.59809e+06	892090	5.02896e+06	1.48869e+06	3.99411e+06
1.22518e-06	200	0.0433881	0.0148979	0.0839837	2347.66	2.59809e+06	892090	5.02896e+06	1.48869e+06	3.99411e+06
1.23978e-06	200	0.0433881	0.0148979	0.0839837	2375.63	2.59809e+06	892090	5.02896e+06	1.48869e+06	3.99411e+06
1.23978e-06	200	0.0433881	0.0148979	0.0839837	2375.63	2.59809e+06	892090	5.02896e+06	1.48869e+06	3.99411e+06
1.30476e-06	200	0.0433881	0.0148979	0.0839837	2500.13	2.59809e+06	892090	5.02896e+06	1.48869e+06	3.99411e+06
1.30476e-06	200	0.0433881	0.0148979	0.0839837	2500.13	2.59809e+06	892090	5.02896e+06	1.48869e+06	3.99411e+06
1.43221e-06	200	0.0433881	0.0148979	0.0839837	2744.35	2.59809e+06	892090	5.02896e+06	1.48869e+06	3.99411e+06
1.43221e-06	200	0.0433881	0.0148979	0.0839837	2744.35	2.59809e+06	892090	5.02896e+06	1.48869e+06	3.99411e+06
1.44485e-06	200	0.0433881	0.0148979	0.0839837	2768.57	2.59809e+06	892090	5.02896e+06	1.48869e+06	3.99411e+06
1.44485e-06	200	0.0433881	0.0148979	0.0839837	2768.57	2.59809e+06	892090	5.02896e+06	1.48869e+06	3.99411e+06
1.45309e-06	200	0.0433881	0.0148979	0.0839837	2784.37	2.59809e+06	892090	5.02896e+06	1.48869e+06	3.99411e+06
1.45309e-06	200	0.0433881	0.0148979	0.0839837	2784.37	2.59809e+06	892090	5.02896e+06	1.48869e+06	3.99411e+06
1.47543e-06	200	0.0433881	0.0148979	0.0839837	2827.18	2.59809e+06	892090	5.02896e+06	1.48869e+06	3.99411e+06
1.47543e-06	200	0.0433881	0.0148979	0.0839837	2827.18	2.59809e+06	892090	5.02896e+06	1.48869e+06	3.99411e+06
1.47906e-06	200	0.0433881	0.0148979	0.0839837	2834.12	2.59809e+06	892090	5.02896e+06	1.48869e+06	3.99411e+06
1.47906e-06	200	0.0433881	0.0148979	0.0839837	2834.12	2.59809e+06	892090	5.02896e+06	1.48869e+06	3.99411e+06
1.49969e-06	200	0.0433881	0.0148979	0.0839837	2873.66	2.59809e+06	892090	5.02896e+06	1.48869e+06	3.99411e+06
1.49969e-06	200	0.0433881	0.0148979	0.0839837	2873.66	2.59809e+06	892090	5.02896e+06	1.48869e+06	3.99411e+06
1.50671e-06	200	0.0433881	0.0148979	0.0839837	2887.11	2.59809e+06	892090	5.02896e+06	1.48869e+06	3.99411e+06
1.50671e-06	200	0.0433881	0.0148979	0.0839837	2887.11	2.59809e+06	892090	5.02896e+06	1.48869e+06	3.99411e+06
1.52935e-06	200	0.0433881	0.0148979	0.0839837	2930.49	2.59809e+06	892090	5.02896e+06	1.48869e+06	3.99411e+06
1.52935e-06	200	0.0433881	0.0148979	0.0839837	2930.49	2.59809e+06	892090	5.02896e+06	1.48869e+06	3.99411e+06
1.52946e-06	200	0.0433881	0.0148979	0.0839837	2930.7	2.59809e+06	892090	5.02896e+06	1.48869e+06	3.99411e+06
1.52946e-06	200	0.0433881	0.0148979	0.0839837	2930.7	2.59809e+06	892090	5.02896e+06	1.48869e+06	3.99411e+06
1.55525e-06	200	0.0433881	0.0148979	0.0839837	2980.13	2.59809e+06	892090	5.02896e+06	1.48869e+06	3.99411e+06
1.55525e-06	200	0.0433881	0.0148979	0.0839837	2980.13	2.59809e+06	892090	5.02896e+06	1.48869e+06	3.99411e+06
1.62171e-06	200	0.0433881	0.0148979	0.0839837	3107.47	2.59809e+06	892090	5.02896e+06	1.48869e+06	3.99411e+06
1.62171e-06	200	0.0433881	0.0148979	0.0839837	3107.47	2.59809e+06	892090	5.02896e+06	1.48869e+06	3.99411e+06
1.63107e-06	200	0.0433881	0.0148979	0.0839837	3125.41	2.59809e+06	892090	5.02896e+06	1.48869e+06	3.99411e+06
1.63107e-06	200	0.0433881	0.0148979	0.0839837	3125.41	2.59809e+06	892090	5.02896e+06	1.48869e+06	3.99411e+06
1.6486e-06	200	0.0433881	0.0148979	0.0839837	3159	2.59809e+06	892090	5.02896e+06	1.48869e+06	3.99411e+06
1.6486e-06	200	0.0433881	0.0148979	0.0839837	3159	2.59809e+06	892090	5.02896e+06	1.48869e+06	3.99411e+06
1.64989e-06	200	0.0433881	0.0148979	0.0839837	3161.48	2.59809e+06	892090	5.02896e+06	1.48869e+06	3.99411e+06
1.64989e-06	200	0.0434128	0.0155502	0.0839837	3161.48	2.59957e+06	931151	5.02896e+06	1.4888e+06	4.01828e+06
1.66461e-06	200	0.0434128	0.0155502	0.0839837	3189.67	2.59957e+06	931151	5.02896e+06	1.4888e+06	4.01828e+06
1.66461e-06	200	0.0434128	0.0155502	0.0839837	3189.67	2.59957e+06	931151	5.02896e+06	1.4888e+06	4.01828e+06
1.68473e-06	200	0.0434128	0.0155502	0.0839837	3228.23	2.59957e+06	931151	5.02896e+06	1.4888e+06	4.01828e+06
1.68473e-06	200	0.0434128	0.0155502	0.0839837	3228.23	2.59957e+06	931151	5.02896e+06	1.4888e+06	4.01828e+06
1.71019e-06	200	0.0434128	0.0155502	0.0839837	3277	2.59957e+06	931151	5.02896e+06	1.4888e+06	4.01828e+06
1.71019e-06	200	0.0434128	0.0155502	0.0839837	3277	2.59957e+06	931151	5.02896e+06	1.4888e+06	4.01828e+06
1.7255e-06	200	0.0434128	0.0155502	0.0839837	3306.35	2.59957e+06	931151	5.02896e+06	1.4888e+06	4.01828e+06
1.7255e-06	200	0.0434128	0.0155502	0.0839837	3306.35	2.59957e+06	931151	5.02896e+06	1.4888e+06	4.01828e+06
1.75581e-06	200	0.0434128	0.0155502	0.0839837	3364.43	2.59957e+06	931151	5.02896e+06	1.4888e+06	4.01828e+06
1.75581e-06	200	0.0434128	0.0155502	0.0839837	3364.43	2.59957e+06	931151	5.02896e+06	1.4888e+06	4.01828e+06
1.75596e-06	200	0.0434128	0.0155502	0.0839837	3364.71	2.59957e+06	931151	5.02896e+06	1.4888e+06	4.01828e+06
1.75596e-06	200	0.0434128	0.0155502	0.0839837	3364.71	2.59957e+06	931151	5.02896e+06	1.4888e+06	4.01828e+06
1.77223e-06	200	0.0434128	0.0155502	0.0839837	3395.88	2.59957e+06	931151	5.02896e+06	1.4888e+06	4.01828e+06
1.77223e-06	200	0.0434128	0.0155502	0.0839837	3395.88	2.59957e+06	931151	5.02896e+06	1.4888e+06	4.01828e+06
1.80692e-06	200	0.0434128	0.0155502	0.0839837	3462.36	2.59957e+06	931151	5.02896e+06	1.4888e+06	4.01828e+06
1.80692e-06	200	0.0434128	0.0155502	0.0839837	3462.36	2.59957e+06	931151	5.02896e+06	1.4888e+06	4.01828e+06
1.83271e-06	200	0.0434128	0.0155502	0.0839837	3511.77	2.59957e+06	931151	5.02896e+06	1.4888e+06	4.01828e+06
1.83271e-06	200	0.0434128	0.0155502	0.0839837	3511.77	2.59957e+06	931151	5.02896e+06	1.4888e+06	4.01828e+06
1.83421e-06	200	0.0434128	0.0155502	0.0839837	3514.66	2.59957e+06	931151	5.02896e+06	1.4888e+06	4.01828e+06
1.83421e-06	200	0.0434128	0.0155502	0.0839837	3514.66	2.59957e+06	931151	5.02896e+06	1.4888e+06	4.01828e+06
1.84746e-06	200	0.0434128	0.0155502	0.0839837	3540.04	2.59957e+06	931151	5.02896e+06	1.4888e+06	4.01828e+06
1.84746e-06	200	0.0434128	0.0155502	0.0839837	3540.04	2.59957e+06	931151	5.02896e+06	1.4888e+06	4.01828e+06
1.87251e-06	200	0.0434128	0.0155502	0.0839837	3588.04	2.59957e+06	931151	5.02896e+06	1.4888e+06	4.01828e+06
1.87251e-06	200	0.0434128	0.0155502	0.0839837	3588.04	2.59957e+06	931151	5.02896e+06	1.4888e+06	4.01828e+06
1.88646e-06	200	0.0434128	0.0155502	0.0839837	3614.77	2.59957e+06	931151	5.02896e+06	1.4888e+06	4.01828e+06
1.88646e-06	200	0.0434128	0.0155502	0.0839837	3614.77	2.59957e+06	931151	5.02896e+06	1.4888e+06	4.01828e+06
1.88893e-06	200	0.0434128	0.0155502	0.0839837	3619.51	2.59957e+06	931151	5.02896e+06	1.4888e+06	4.01828e+06
1.88893e-06	200	0.0434128	0.0155502	0.0839837	3619.51	2.59957e+06	931151	5.02896e+06	1.4888e+06	4.01828e+06
1.90354e-06	200	0.0434128	0.0155502	0.0839837	3647.5	2.59957e+06	931151	5.02896e+06	1.4888e+06	4.01828e+06
1.90354e-06	200	0.0434128	0.0155502	0.0839837	3647.5	2.59957e+06	931151	5.02896e+06	1.4888e+06	4.01828e+06
1.90776e-06	200	0.0434128	0.0155502	0.0839837	3655.58	2.59957e+06	931151	5.02896e+06	1.4888e+06	4.01828e+06
1.90776e-06	200	0.0434128	0.0155502	0.0839837	3655.58	2.59957e+06	931151	5.02896e+06	1.4888e+06	4.01828e+06
1.92487e-06	200	0.0434128	0.0155502	0.0839837	3688.38	2.59957e+06	931151	5.02896e+06	1.4888e+06	4.01828e+06
1.92487e-06	200	0.0434128	0.0155502	0.0839837	3688.38	2.59957e+06	931151	5.02896e+06	1.4888e+06	4.01828e+06
1.92835e-06	200	0.0434128	0.0155502	0.0839837	3695.04	2.59957e+06	931151	5.02896e+06	1.4888e+06	4.01828e+06
1.92835e-06	200	0.0434128	0.0155502	0.0839837	3695.04	2.59957e+06	931151	5.02896e+06	1.4888e+06	4.01828e+06
1.99744e-06	200	0.0434128	0.0155502	0.0839837	3827.43	2.59957e+06	931151	5.02896e+06	1.4888e+06	4.01828e+06
1.99744e-06	200	0.0434128	0.0155502	0.0839837	3827.43	2.59957e+06	931151	5.02896e+06	1.4888e+06	4.01828e+06
2.03991e-06	200	0.0434128	0.0155502	0.0839837	3908.82	2.59957e+06	931151	5.02896e+06	1.4888e+06	4.01828e+06
2.03991e-06	200	0.0434128	0.0155502	0.0839837	3908.82	2.59957e+06	931151	5.02896e+06	1.4888e+06	4.01828e+06
2.04117e-06	200	0.0434128	0.0155502	0.0839837	3911.23	2.59957e+06	931151	5.02896e+06	1.4888e+06	4.01828e+06
2.04117e-06	200	0.0434128	0.0155502	0.0839837	3911.23	2.59957e+06	931151	5.02896e+06	1.4888e+06	4.01828e+06
2.05075e-06	200	0.0434128	0.0155502	0.0839837	3929.57	2.59957e+06	931151	5.02896e+06	1.4888e+06	4.01828e+06
2.05075e-06	200	0.0434128	0.0155502	0.0839837	3929.57	2.59957e+06	931151	5.02896e+06	1.4888e+06	4.01828e+06
2.05474e-06	200	0.0434128	0.0155502	0.0839837	3937.22	2.59957e+06	931151	5.02896e+06	1.4888e+06	4.01828e+06
2.05474e-06	200	0.0434128	0.0155502	0.0839837	3937.22	2.59957e+06	931151	5.02896e+06	1.4888e+06	4.01828e+06
2.0582e-06	200	0.0434128	0.0155502	0.0839837	3943.85	2.59957e+06	931151	5.02896e+06	1.4888e+06	4.01828e+06
2.0582e-06	200	0.0434128	0.0155502	0.0839837	3943.85	2.59957e+06	931151	5.02896e+06	1.4888e+06	4.01828e+06
2.08566e-06	200	0.0434128	0.0155502	0.0839837	3996.48	2.59957e+06	931151	5.02896e+06	1.4888e+06	4.01828e+06
2.08566e-06	200	0.0434128	0.0155502	0.0839837	3996.48	2.59957e+06	931151	5.02896e+06	1.4888e+06	4.01828e+06
2.08586e-06	200	0.0434128	0.0155502	0.0839837	3996.87	2.59957e+06	931151	5.02896e+06	1.4888e+06	4.01828e+06
2.08586e-06	200	0.0434128	0.0155502	0.0839837	3996.87	2.59957e+06	931151	5.02896e+06	1.4888e+06	4.01828e+06
2.09296e-06	200	0.0434128	0.0155502	0.0839837	4010.46	2.59957e+06	931151	5.02896e+06	1.4888e+06	4.01828e+06
2.09296e-06	200	0.0434128	0.0155502	0.0839837	4010.46	2.59957e+06	931151	5.02896e+06	1.4888e+06	4.01828e+06
2.09449e-06	200	0.0434128	0.0155502	0.0839837	4013.39	2.59957e+06	931151	5.02896e+06	1.4888e+06	4.01828e+06
2.09449e-06	200	0.0434128	0.0155502	0.0839837	4013.39	2.59957e+06	931151	5.02896e+06	1.4888e+06	4.01828e+06
2.09543e-06	200	0.0434128	0.0155502	0.0839837	4015.2	2.59957e+06	931151	5.02896e+06	1.4888e+06	4.01828e+06
2.09543e-06	200	0.0434128	0.0155502	0.0839837	4015.2	2.59957e+06	931151	5.02896e+06	1.4888e+06	4.01828e+06
2.11214e-06	200	0.0434128	0.0155502	0.0839837	4047.21	2.59957e+06	931151	5.02896e+06	1.4888e+06	4.01828e+06
2.11214e-06	200	0.0434128	0.0155502	0.0839837	4047.21	2.59957e+06	931151	5.02896e+06	1.4888e+06	4.01828e+06
2.15613e-06	200	0.0434128	0.0155502	0.0839837	4131.5	2.59957e+06	931151	5.02896e+06	1.4888e+06	4.01828e+06
2.15613e-06	200	0.0434128	0.0155502	0.0839837	4131.5	2.59957e+06	931151	5.02896e+06	1.4888e+06	4.01828e+06
2.16521e-06	200	0.0434128	0.0155502	0.0839837	4148.9	2.59957e+06	931151	5.02896e+06	1.4888e+06	4.01828e+06
2.16521e-06	200	0.0434128	0.0155502	0.0839837	4148.9	2.59957e+06	931151	5.02896e+06	1.4888e+06	4.01828e+06
2.18247e-06	200	0.0434128	0.0155502	0.0839837	4181.98	2.59957e+06	931151	5.02896e+06	1.4888e+06	4.01828e+06
2.18247e-06	200	0.0434128	0.0155502	0.0839837	4181.98	2.59957e+06	931151	5.02896e+06	1.4888e+06	4.01828e+06
2.18546e-06	200	0.0434128	0.0155502	0.0839837	4187.71	2.59957e+06	931151	5.02896e+06	1.4888e+06	4.01828e+06
2.18546e-06	200	0.0434128	0.0155502	0.0839837	4187.71	2.59957e+06	931151	5.02896e+06	1.4888e+06	4.01828e+06
2.19525e-06	200	0.0434128	0.0155502	0.0839837	4206.46	2.59957e+06	931151	5.02896e+06	1.4888e+06	4.01828e+06
2.19525e-06	200	0.0434128	0.0155502	0.0839837	4206.46	2.59957e+06	931151	5.02896e+06	1.4888e+06	4.01828e+06
2.20406e-06	200	0.0434128	0.0155502	0.0839837	4223.35	2.59957e+06	931151	5.02896e+06	1.4888e+06	4.01828e+06
2.20406e-06	200	0.0434128	0.0155502	0.0839837	4223.35	2.59957e+06	931151	5.02896e+06	1.4888e+06	4.01828e+06
2.20478e-06	200	0.0434128	0.0155502	0.0839837	4224.72	2.59957e+06	931151	5.02896e+06	1.4888e+06	4.01828e+06
2.20478e-06	200	0.0434128	0.0155502	0.0839837	4224.72	2.59957e+06	931151	5.02896e+06	1.4888e+06	4.01828e+06
2.20859e-06	200	0.0434128	0.0155502	0.0839837	4232.02	2.59957e+06	931151	5.02896e+06	1.4888e+06	4.01828e+06
2.20859e-06	200	0.0434128	0.0155502	0.0839837	4232.02	2.59957e+06	931151	5.02896e+06	1.4888e+06	4.01828e+06
2.21351e-06	200	0.0434128	0.0155502	0.0839837	4241.46	2.59957e+06	931151	5.02896e+06	1.4888e+06	4.01828e+06
2.21351e-06	200	0.0434128	0.0155502	0.0839837	4241.46	2.59957e+06	931151	5.02896e+06	1.4888e+06	4.01828e+06
2.2237e-06	200	0.0434128	0.0155502	0.0839837	4260.98	2.59957e+06	931151	5.02896e+06	1.4888e+06	4.01828e+06
2.2237e-06	200	0.0434128	0.0155502	0.0839837	4260.98	2.59957e+06	931151	5.02896e+06	1.4888e+06	4.01828e+06
2.22715e-06	200	0.0434128	0.0155502	0.0839837	4267.6	2.59957e+06	931151	5.02896e+06	1.4888e+06	4.01828e+06
2.22715e-06	200	0.0434128	0.0155502	0.0839837	4267.6	2.59957e+06	931151	5.02896e+06	1.4888e+06	4.01828e+06
2.23942e-06	200	0.0434128	0.0155502	0.0839837	4291.11	2.59957e+06	931151	5.02896e+06	1.4888e+06	4.01828e+06
2.23942e-06	200	0.0434128	0.0155502	0.0839837	4291.11	2.59957e+06	931151	5.02896e+06	1.4888e+06	4.01828e+06
2.24661e-06	200	0.0434128	0.0155502	0.0839837	4304.88	2.59957e+06	931151	5.02896e+06	1.4888e+06	4.01828e+06
2.24661e-06	200	0.0434128	0.0155502	0.0839837	4304.88	2.59957e+06	931151	5.02896e+06	1.4888e+06	4.01828e+06
2.25546e-06	200	0.0434128	0.0155502	0.0839837	4321.83	2.59957e+06	931151	5.02896e+06	1.4888e+06	4.01828e+06
2.25546e-06	200	0.0434128	0.0155502	0.0839837	4321.83	2.59957e+06	931151	5.02896e+06	1.4888e+06	4.01828e+06
2.26542e-06	200	0.0434128	0.0155502	0.0839837	4340.92	2.59957e+06	931151	5.02896e+06	1.4888e+06	4.01828e+06
2.26542e-06	200	0.0434128	0.0155502	0.0839837	4340.92	2.59957e+06	931151	5.02896e+06	1.4888e+06	4.01828e+06
2.28188e-06	200	0.0434128	0.0155502	0.0839837	4372.47	2.59957e+06	931151	5.02896e+06	1.4888e+06	4.01828e+06
2.28188e-06	200	0.0434128	0.0155502	0.0839837	4372.47	2.59957e+06	931151	5.02896e+06	1.4888e+06	4.01828e+06
2.28212e-06	200	0.0434128	0.0155502	0.0839837	4372.93	2.59957e+06	931151	5.02896e+06	1.4888e+06	4.01828e+06
2.28212e-06	200	0.0434128	0.0155502	0.0839837	4372.93	2.59957e+06	931151	5.02896e+06	1.4888e+06	4.01828e+06
2.2978e-06	200	0.0434128	0.0155502	0.0839837	4402.97	2.59957e+06	931151	5.02896e+06	1.4888e+06	4.01828e+06
2.2978e-06	200	0.0434128	0.0155502	0.0839837	4402.97	2.59957e+06	931151	5.02896e+06	1.4888e+06	4.01828e+06
2.31955e-06	200	0.0434128	0.0155502	0.0839837	4444.64	2.59957e+06	931151	5.02896e+06	1.4888e+06	4.01828e+06
2.31955e-06	200	0.0434128	0.0155502	0.0839837	4444.64	2.59957e+06	931151	5.02896e+06	1.4888e+06	4.01828e+06
2.32113e-06	200	0.0434128	0.0155502	0.0839837	4447.66	2.59957e+06	931151	5.02896e+06	1.4888e+06	4.01828e+06
2.32113e-06	200	0.0434128	0.0155502	0.0839837	4447.66	2.59957e+06	931151	5.02896e+06	1.4888e+06	4.01828e+06
2.32954e-06	200	0.0434128	0.0155502	0.0839837	4463.79	2.59957e+06	931151	5.02896e+06	1.4888e+06	4.01828e+06
2.32954e-06	200	0.0434128	0.0155502	0.0839837	4463.79	2.59957e+06	931151	5.02896e+06	1.4888e+06	4.01828e+06
2.33466e-06	200	0.0434128	0.0155502	0.0839837	4473.6	2.59957e+06	931151	5.02896e+06	1.4888e+06	4.01828e+06
2.33466e-06	200	0.0434128	0.0155502	0.0839837	4473.6	2.59957e+06	931151	5.02896e+06	1.4888e+06	4.01828e+06
2.34911e-06	200	0.0434128	0.0155502	0.0839837	4501.29	2.59957e+06	931151	5.02896e+06	1.4888e+06	4.01828e+06
2.34911e-06	200	0.0434128	0.0155502	0.0839837	4501.29	2.59957e+06	931151	5.02896e+06	1.4888e+06	4.01828e+06
2.36465e-06	200	0.0434128	0.0155502	0.0839837	4531.07	2.59957e+06	931151	5.02896e+06	1.4888e+06	4.01828e+06
2.36465e-06	200	0.0434128	0.0155502	0.0839837	4531.07	2.59957e+06	931151	5.02896e+06	1.4888e+06	4.01828e+06
2.3681e-06	200	0.0434128	0.0155502	0.0839837	4537.67	2.59957e+06	931151	5.02896e+06	1.4888e+06	4.01828e+06
2.3681e-06	200	0.0434128	0.0155502	0.0839837	4537.67	2.59957e+06	931151	5.02896e+06	1.4888e+06	4.01828e+06
2.36986e-06	200	0.0434128	0.0155502	0.0839837	4541.04	2.59957e+06	931151	5.02896e+06	1.4888e+06	4.01828e+06
2.36986e-06	200	0.0434128	0.0155502	0.0839837	4541.04	2.59957e+06	931151	5.02896e+06	1.4888e+06	4.01828e+06
2.3808e-06	200	0.0434128	0.0155502	0.0839837	4562	2.59957e+06	931151	5.02896e+06	1.4888e+06	4.01828e+06
2.3808e-06	200	0.0434128	0.0155502	0.0839837	4562	2.59957e+06	931151	5.02896e+06	1.4888e+06	4.01828e+06
2.38782e-06	200	0.0434128	0.0155502	0.0839837	4575.45	2.59957e+06	931151	5.02896e+06	1.4888e+06	4.01828e+06
2.38782e-06	200	0.0434128	0.0155502	0.0839837	4575.45	2.59957e+06	931151	5.02896e+06	1.4888e+06	4.01828e+06
2.39864e-06	200	0.0434128	0.0155502	0.0839837	4596.21	2.59957e+06	931151	5.02896e+06	1.4888e+06	4.01828e+06
2.39864e-06	200	0.0434128	0.0155502	0.0839837	4596.21	2.59957e+06	931151	5.02896e+06	1.4888e+06	4.01828e+06
2.39888e-06	200	0.0434128	0.0155502	0.0839837	4596.66	2.59957e+06	931151	5.02896e+06	1.4888e+06	4.01828e+06
2.39888e-06	200	0.0434128	0.0155502	0.0839837	4596.66	2.59957e+06	931151	5.02896e+06	1.4888e+06	4.01828e+06
2.41427e-06	200	0.0434128	0.0155502	0.0839837	4626.15	2.59957e+06	931151	5.02896e+06	1.4888e+06	4.01828e+06
2.41427e-06	200	0.0434128	0.0155502	0.0839837	4626.15	2.59957e+06	931151	5.02896e+06	1.4888e+06	4.01828e+06
2.41746e-06	200	0.0434128	0.0155502	0.0839837	4632.26	2.59957e+06	931151	5.02896e+06	1.4888e+06	4.01828e+06
2.41746e-06	200	0.0434128	0.0155502	0.0839837	4632.26	2.59957e+06	931151	5.02896e+06	1.4888e+06	4.01828e+06
2.4365e-06	200	0.0434128	0.0155502	0.0839837	4668.74	2.59957e+06	931151	5.02896e+06	1.4888e+06	4.01828e+06
2.4365e-06	200	0.0434128	0.0155502	0.0839837	4668.74	2.59957e+06	931151	5.02896e+06	1.4888e+06	4.01828e+06
2.45203e-06	200	0.0434128	0.0155502	0.0839837	4698.5	2.59957e+06	931151	5.02896e+06	1.4888e+06	4.01828e+06
2.45203e-06	200	0.0434128	0.0155502	0.0839837	4698.5	2.59957e+06	931151	5.02896e+06	1.4888e+06	4.01828e+06
2.45811e-06	200	0.0434128	0.0155502	0.0839837	4710.14	2.59957e+06	931151	5.02896e+06	1.4888e+06	4.01828e+06
2.45811e-06	200	0.0434128	0.0155502	0.0839837	4710.14	2.59957e+06	931151	5.02896e+06	1.4888e+06	4.01828e+06
2.4608e-06	200	0.0434128	0.0155502	0.0839837	4715.3	2.59957e+06	931151	5.02896e+06	1.4888e+06	4.01828e+06
2.4608e-06	200	0.0434128	0.0155502	0.0839837	4715.3	2.59957e+06	931151	5.02896e+06	1.4888e+06	4.01828e+06
2.46672e-06	200	0.0434128	0.0155502	0.0839837	4726.64	2.59957e+06	931151	5.02896e+06	1.4888e+06	4.01828e+06
2.46672e-06	200	0.0434128	0.0155502	0.0839837	4726.64	2.59957e+06	931151	5.02896e+06	1.4888e+06	4.01828e+06
2.46981e-06	200	0.0434128	0.0155502	0.0839837	4732.58	2.59957e+06	931151	5.02896e+06	1.4888e+06	4.01828e+06
2.46981e-06	200	0.0434128	0.0155502	0.0839837	4732.58	2.59957e+06	931151	5.02896e+06	1.4888e+06	4.01828e+06
2.47349e-06	200	0.0434128	0.0155502	0.0839837	4739.62	2.59957e+06	931151	5.02896e+06	1.4888e+06	4.01828e+06
2.47349e-06	200	0.0434128	0.0155502	0.0839837	4739.62	2.59957e+06	931151	5.02896e+06	1.4888e+06	4.01828e+06
2.4748e-06	200	0.0434128	0.0155502	0.0839837	4742.13	2.59957e+06	931151	5.02896e+06	1.4888e+06	4.01828e+06
2.4748e-06	200	0.0434128	0.0155502	0.0839837	4742.13	2.59957e+06	931151	5.02896e+06	1.4888e+06	4.01828e+06
2.47662e-06	200	0.0434128	0.0155502	0.0839837	4745.61	2.59957e+06	931151	5.02896e+06	1.4888e+06	4.01828e+06
2.47662e-06	200	0.0434128	0.0155502	0.0839837	4745.61	2.59957e+06	931151	5.02896e+06	1.4888e+06	4.01828e+06
2.48788e-06	200	0.0434128	0.0155502	0.0839837	4767.19	2.59957e+06	931151	5.02896e+06	1.4888e+06	4.01828e+06
2.48788e-06	200	0.0434128	0.0155502	0.0839837	4767.19	2.59957e+06	931151	5.02896e+06	1.4888e+06	4.01828e+06
2.49697e-06	200	0.0434128	0.0155502	0.0839837	4784.62	2.59957e+06	931151	5.02896e+06	1.4888e+06	4.01828e+06
2.49697e-06	200	0.0434128	0.0155502	0.0839837	4784.62	2.59957e+06	931151	5.02896e+06	1.4888e+06	4.01828e+06
2.49924e-06	200	0.0434128	0.0155502	0.0839837	4788.96	2.59957e+06	931151	5.02896e+06	1.4888e+06	4.01828e+06
2.49924e-06	200	0.0434128	0.0155502	0.0839837	4788.96	2.59957e+06	931151	5.02896e+06	1.4888e+06	4.01828e+06
2.51666e-06	200	0.0434128	0.0155502	0.0839837	4822.34	2.59957e+06	931151	5.02896e+06	1.4888e+06	4.01828e+06
2.51666e-06	200	0.0434128	0.0155502	0.0839837	4822.34	2.59957e+06	931151	5.02896e+06	1.4888e+06	4.01828e+06
2.52204e-06	200	0.0434128	0.0155502	0.0839837	4832.65	2.59957e+06	931151	5.02896e+06	1.4888e+06	4.01828e+06
2.52204e-06	200	0.0434128	0.0155502	0.0839837	4832.65	2.59957e+06	931151	5.02896e+06	1.4888e+06	4.01828e+06
2.52318e-06	200	0.0434128	0.0155502	0.0839837	4834.83	2.59957e+06	931151	5.02896e+06	1.4888e+06	4.01828e+06
2.52318e-06	200	0.0434128	0.0155502	0.0839837	4834.83	2.59957e+06	931151	5.02896e+06	1.4888e+06	4.01828e+06
2.52498e-06	200	0.0434128	0.0155502	0.0839837	4838.29	2.59957e+06	931151	5.02896e+06	1.4888e+06	4.01828e+06
2.52498e-06	200	0.0434128	0.0155502	0.0839837	4838.29	2.59957e+06	931151	5.02896e+06	1.4888e+06	4.01828e+06
2.52617e-06	200	0.0434128	0.0155502	0.0839837	4840.56	2.59957e+06	931151	5.02896e+06	1.4888e+06	4.01828e+06
2.52617e-06	200	0.0434128	0.0155502	0.0839837	4840.56	2.59957e+06	931151	5.02896e+06	1.4888e+06	4.01828e+06
2.57889e-06	200	0.0434128	0.0155502	0.0839837	4941.58	2.59957e+06	931151	5.02896e+06	1.4888e+06	4.01828e+06
2.57889e-06	200	0.0434128	0.0155502	0.0839837	4941.58	2.59957e+06	931151	5.02896e+06	1.4888e+06	4.01828e+06
2.58299e-06	200	0.0434128	0.0155502	0.0839837	4949.45	2.59957e+06	931151	5.02896e+06	1.4888e+06	4.01828e+06
2.58299e-06	200	0.0434128	0.0155502	0.0839837	4949.45	2.59957e+06	931151	5.02896e+06	1.4888e+06	4.01828e+06
2.60688e-06	200	0.0434128	0.0155502	0.0839837	4995.21	2.59957e+06	931151	5.02896e+06	1.4888e+06	4.01828e+06
2.60688e-06	200	0.0434128	0.0155502	0.0839837	4995.21	2.59957e+06	931151	5.02896e+06	1.4888e+06	4.01828e+06
2.60895e-06	200	0.0434128	0.0155502	0.0839837	4999.19	2.59957e+06	931151	5.02896e+06	1.4888e+06	4.01828e+06
2.60895e-06	200	0.0434128	0.0155502	0.0839837	4999.19	2.59957e+06	931151	5.02896e+06	1.4888e+06	4.01828e+06
2.62388e-06	200	0.0434128	0.0155502	0.0839837	5027.78	2.59957e+06	931151	5.02896e+06	1.4888e+06	4.01828e+06
2.62388e-06	200	0.0434128	0.0155502	0.0839837	5027.78	2.59957e+06	931151	5.02896e+06	1.4888e+06	4.01828e+06
2.63022e-06	200	0.0434128	0.0155502	0.0839837	5039.95	2.59957e+06	931151	5.02896e+06	1.4888e+06	4.01828e+06
2.63022e-06	200	0.0434128	0.0155502	0.0839837	5039.95	2.59957e+06	931151	5.02896e+06	1.4888e+06	4.01828e+06
2.6368e-06	200	0.0434128	0.0155502	0.0839837	5052.56	2.59957e+06	931151	5.02896e+06	1.4888e+06	4.01828e+06
2.6368e-06	200	0.0434128	0.0155502	0.0839837	5052.56	2.59957e+06	931151	5.02896e+06	1.4888e+06	4.01828e+06
2.64303e-06	200	0.0434128	0.0155502	0.0839837	5064.48	2.59957e+06	931151	5.02896e+06	1.4888e+06	4.01828e+06
2.64303e-06	200	0.0434128	0.0155502	0.0839837	5064.48	2.59957e+06	931151	5.02896e+06	1.4888e+06	4.01828e+06
2.65267e-06	200	0.0434128	0.0155502	0.0839837	5082.95	2.59957e+06	931151	5.02896e+06	1.4888e+06	4.01828e+06
2.65267e-06	200	0.0434128	0.0155502	0.0839837	5082.95	2.59957e+06	931151	5.02896e+06	1.4888e+06	4.01828e+06
2.66905e-06	200	0.0434128	0.0155502	0.0839837	5114.35	2.59957e+06	931151	5.02896e+06	1.4888e+06	4.01828e+06
2.66905e-06	200	0.0434128	0.0155502	0.0839837	5114.35	2.59957e+06	931151	5.02896e+06	1.4888e+06	4.01828e+06
2.67057e-06	200	0.0434128	0.0155502	0.0839837	5117.26	2.59957e+06	931151	5.02896e+06	1.4888e+06	4.01828e+06
2.67057e-06	200	0.0434128	0.0155502	0.0839837	5117.26	2.59957e+06	931151	5.02896e+06	1.4888e+06	4.01828e+06
2.67691e-06	200	0.0434128	0.0155502	0.0839837	5129.41	2.59957e+06	931151	5.02896e+06	1.4888e+06	4.01828e+06
2.67691e-06	200	0.0434128	0.0155502	0.0839837	5129.41	2.59957e+06	931151	5.02896e+06	1.4888e+06	4.01828e+06
2.67961e-06	200	0.0434128	0.0155502	0.0839837	5134.58	2.59957e+06	931151	5.02896e+06	1.4888e+06	4.01828e+06
2.67961e-06	200	0.0435158	0.01646	0.0839837	5134.58	2.60574e+06	985631	5.02896e+06	1.5139e+06	4.02043e+06
2.68806e-06	200	0.0435158	0.01646	0.0839837	5150.78	2.60574e+06	985631	5.02896e+06	1.5139e+06	4.02043e+06
2.68806e-06	200	0.0435158	0.01646	0.0839837	5150.78	2.60574e+06	985631	5.02896e+06	1.5139e+06	4.02043e+06
2.74645e-06	200	0.0435158	0.01646	0.0839837	5262.67	2.60574e+06	985631	5.02896e+06	1.5139e+06	4.02043e+06
2.74645e-06	200	0.0435158	0.01646	0.0839837	5262.67	2.60574e+06	985631	5.02896e+06	1.5139e+06	4.02043e+06
2.75457e-06	200	0.0435158	0.01646	0.0839837	5278.22	2.60574e+06	985631	5.02896e+06	1.5139e+06	4.02043e+06
2.75457e-06	200	0.0435158	0.01646	0.0839837	5278.22	2.60574e+06	985631	5.02896e+06	1.5139e+06	4.02043e+06
2.76813e-06	200	0.0435158	0.01646	0.0839837	5304.2	2.60574e+06	985631	5.02896e+06	1.5139e+06	4.02043e+06
2.76813e-06	200	0.0435158	0.01646	0.0839837	5304.2	2.60574e+06	985631	5.02896e+06	1.5139e+06	4.02043e+06
2.77105e-06	200	0.0435158	0.01646	0.0839837	5309.8	2.60574e+06	985631	5.02896e+06	1.5139e+06	4.02043e+06
2.77105e-06	200	0.0435158	0.01646	0.0839837	5309.8	2.60574e+06	985631	5.02896e+06	1.5139e+06	4.02043e+06
2.79336e-06	200	0.0435158	0.01646	0.0839837	5352.54	2.60574e+06	985631	5.02896e+06	1.5139e+06	4.02043e+06
2.79336e-06	200	0.0435158	0.01646	0.0839837	5352.54	2.60574e+06	985631	5.02896e+06	1.5139e+06	4.02043e+06
2.82076e-06	200	0.0435158	0.01646	0.0839837	5405.04	2.60574e+06	985631	5.02896e+06	1.5139e+06	4.02043e+06
2.82076e-06	200	0.0435158	0.01646	0.0839837	5405.04	2.60574e+06	985631	5.02896e+06	1.5139e+06	4.02043e+06
2.84124e-06	200	0.0435158	0.01646	0.0839837	5444.28	2.60574e+06	985631	5.02896e+06	1.5139e+06	4.02043e+06
2.84124e-06	200	0.0435158	0.01646	0.0839837	5444.28	2.60574e+06	985631	5.02896e+06	1.5139e+06	4.02043e+06
2.84737e-06	200	0.0435158	0.01646	0.0839837	5456.03	2.60574e+06	985631	5.02896e+06	1.5139e+06	4.02043e+06
2.84737e-06	200	0.0435158	0.01646	0.0839837	5456.03	2.60574e+06	985631	5.02896e+06	1.5139e+06	4.02043e+06
2.85717e-06	200	0.0435158	0.01646	0.0839837	5474.81	2.60574e+06	985631	5.02896e+06	1.5139e+06	4.02043e+06
2.85717e-06	200	0.0435158	0.01646	0.0839837	5474.81	2.60574e+06	985631	5.02896e+06	1.5139e+06	4.02043e+06
2.88714e-06	200	0.0435158	0.01646	0.0839837	5532.25	2.60574e+06	985631	5.02896e+06	1.5139e+06	4.02043e+06
2.88714e-06	200	0.0435158	0.01646	0.0839837	5532.25	2.60574e+06	985631	5.02896e+06	1.5139e+06	4.02043e+06
2.89792e-06	200	0.0435158	0.01646	0.0839837	5552.89	2.60574e+06	985631	5.02896e+06	1.5139e+06	4.02043e+06
2.89792e-06	200	0.0435158	0.01646	0.0839837	5552.89	2.60574e+06	985631	5.02896e+06	1.5139e+06	4.02043e+06
2.90007e-06	200	0.0435158	0.01646	0.0839837	5557.01	2.60574e+06	985631	5.02896e+06	1.5139e+06	4.02043e+06
2.90007e-06	200	0.0435158	0.01646	0.0839837	5557.01	2.60574e+06	985631	5.02896e+06	1.5139e+06	4.02043e+06
2.90331e-06	200	0.0435158	0.01646	0.0839837	5563.24	2.60574e+06	985631	5.02896e+06	1.5139e+06	4.02043e+06
2.90331e-06	200	0.0435158	0.01646	0.0839837	5563.24	2.60574e+06	985631	5.02896e+06	1.5139e+06	4.02043e+06
2.90966e-06	200	0.0435158	0.01646	0.0839837	5575.4	2.60574e+06	985631	5.02896e+06	1.5139e+06	4.02043e+06
2.90966e-06	200	0.0435158	0.01646	0.0839837	5575.4	2.60574e+06	985631	5.02896e+06	1.5139e+06	4.02043e+06
2.91263e-06	200	0.0435158	0.01646	0.0839837	5581.09	2.60574e+06	985631	5.02896e+06	1.5139e+06	4.02043e+06
2.91263e-06	200	0.0435158	0.01646	0.0839837	5581.09	2.60574e+06	985631	5.02896e+06	1.5139e+06	4.02043e+06
2.91567e-06	200	0.0435158	0.01646	0.0839837	5586.91	2.60574e+06	985631	5.02896e+06	1.5139e+06	4.02043e+06
2.91567e-06	200	0.0435158	0.01646	0.0839837	5586.91	2.60574e+06	985631	5.02896e+06	1.5139e+06	4.02043e+06
2.92309e-06	200	0.0435158	0.01646	0.0839837	5601.14	2.60574e+06	985631	5.02896e+06	1.5139e+06	4.02043e+06
2.92309e-06	200	0.0435158	0.01646	0.0839837	5601.14	2.60574e+06	985631	5.02896e+06	1.5139e+06	4.02043e+06
2.92604e-06	200	0.0435158	0.01646	0.0839837	5606.78	2.60574e+06	985631	5.02896e+06	1.5139e+06	4.02043e+06
2.92604e-06	200	0.0435158	0.01646	0.0839837	5606.78	2.60574e+06	985631	5.02896e+06	1.5139e+06	4.02043e+06
2.92925e-06	200	0.0435158	0.01646	0.0839837	5612.93	2.60574e+06	985631	5.02896e+06	1.5139e+06	4.02043e+06
2.92925e-06	200	0.0435158	0.01646	0.0839837	5612.93	2.60574e+06	985631	5.02896e+06	1.5139e+06	4.02043e+06
2.93259e-06	200	0.0435158	0.01646	0.0839837	5619.33	2.60574e+06	985631	5.02896e+06	1.5139e+06	4.02043e+06
2.93259e-06	200	0.0435158	0.01646	0.0839837	5619.33	2.60574e+06	985631	5.02896e+06	1.5139e+06	4.02043e+06
2.93721e-06	200	0.0435158	0.01646	0.0839837	5628.18	2.60574e+06	985631	5.02896e+06	1.5139e+06	4.02043e+06
2.93721e-06	200	0.0435158	0.01646	0.0839837	5628.18	2.60574e+06	985631	5.02896e+06	1.5139e+06	4.02043e+06
2.94031e-06	200	0.0435158	0.01646	0.0839837	5634.12	2.60574e+06	985631	5.02896e+06	1.5139e+06	4.02043e+06
2.94031e-06	200	0.0435158	0.01646	0.0839837	5634.12	2.60574e+06	985631	5.02896e+06	1.5139e+06	4.02043e+06
2.94921e-06	200	0.0435158	0.01646	0.0839837	5651.17	2.60574e+06	985631	5.02896e+06	1.5139e+06	4.02043e+06
2.94921e-06	200	0.0435158	0.01646	0.0839837	5651.17	2.60574e+06	985631	5.02896e+06	1.5139e+06	4.02043e+06
2.97017e-06	200	0.0435158	0.01646	0.0839837	5691.34	2.60574e+06	985631	5.02896e+06	1.5139e+06	4.02043e+06
2.97017e-06	200	0.0435158	0.01646	0.0839837	5691.34	2.60574e+06	985631	5.02896e+06	1.5139e+06	4.02043e+06
2.97429e-06	200	0.0435158	0.01646	0.0839837	5699.24	2.60574e+06	985631	5.02896e+06	1.5139e+06	4.02043e+06
2.97429e-06	200	0.0435158	0.01646	0.0839837	5699.24	2.60574e+06	985631	5.02896e+06	1.5139e+06	4.02043e+06
2.97861e-06	200	0.0435158	0.01646	0.0839837	5707.51	2.60574e+06	985631	5.02896e+06	1.5139e+06	4.02043e+06
2.97861e-06	200	0.0435158	0.01646	0.0839837	5707.51	2.60574e+06	985631	5.02896e+06	1.5139e+06	4.02043e+06
2.97953e-06	200	0.0435158	0.01646	0.0839837	5709.28	2.60574e+06	985631	5.02896e+06	1.5139e+06	4.02043e+06
2.97953e-06	200	0.0435158	0.01646	0.0839837	5709.28	2.60574e+06	985631	5.02896e+06	1.5139e+06	4.02043e+06
2.98159e-06	200	0.0435158	0.01646	0.0839837	5713.22	2.60574e+06	985631	5.02896e+06	1.5139e+06	4.02043e+06
2.98159e-06	200	0.0435158	0.01646	0.0839837	5713.22	2.60574e+06	985631	5.02896e+06	1.5139e+06	4.02043e+06
3.00375e-06	200	0.0435158	0.01646	0.0839837	5755.69	2.60574e+06	985631	5.02896e+06	1.5139e+06	4.02043e+06
3.00375e-06	200	0.0435158	0.01646	0.0839837	5755.69	2.60574e+06	985631	5.02896e+06	1.5139e+06	4.02043e+06
3.01544e-06	200	0.0435158	0.01646	0.0839837	5778.09	2.60574e+06	985631	5.02896e+06	1.5139e+06	4.02043e+06
3.01544e-06	200	0.0435158	0.01646	0.0839837	5778.09	2.60574e+06	985631	5.02896e+06	1.5139e+06	4.02043e+06
3.02318e-06	200	0.0435158	0.01646	0.0839837	5792.93	2.60574e+06	985631	5.02896e+06	1.5139e+06	4.02043e+06
3.02318e-06	200	0.0435158	0.01646	0.0839837	5792.93	2.60574e+06	985631	5.02896e+06	1.5139e+06	4.02043e+06
3.0358e-06	200	0.0435158	0.01646	0.0839837	5817.1	2.60574e+06	985631	5.02896e+06	1.5139e+06	4.02043e+06
3.0358e-06	200	0.0435158	0.01646	0.0839837	5817.1	2.60574e+06	985631	5.02896e+06	1.5139e+06	4.02043e+06
3.03733e-06	200	0.0435158	0.01646	0.0839837	5820.04	2.60574e+06	985631	5.02896e+06	1.5139e+06	4.02043e+06
3.03733e-06	200	0.0435158	0.01646	0.0839837	5820.04	2.60574e+06	985631	5.02896e+06	1.5139e+06	4.02043e+06
3.03984e-06	200	0.0435158	0.01646	0.0839837	5824.83	2.60574e+06	985631	5.02896e+06	1.5139e+06	4.02043e+06
3.03984e-06	200	0.0435158	0.01646	0.0839837	5824.83	2.60574e+06	985631	5.02896e+06	1.5139e+06	4.02043e+06
3.08297e-06	200	0.0435158	0.01646	0.0839837	5907.49	2.60574e+06	985631	5.02896e+06	1.5139e+06	4.02043e+06
3.08297e-06	200	0.0435158	0.01646	0.0839837	5907.49	2.60574e+06	985631	5.02896e+06	1.5139e+06	4.02043e+06
3.0832e-06	200	0.0435158	0.01646	0.0839837	5907.92	2.60574e+06	985631	5.02896e+06	1.5139e+06	4.02043e+06
3.0832e-06	200	0.0435158	0.01646	0.0839837	5907.92	2.60574e+06	985631	5.02896e+06	1.5139e+06	4.02043e+06
3.08466e-06	200	0.0435158	0.01646	0.0839837	5910.72	2.60574e+06	985631	5.02896e+06	1.5139e+06	4.02043e+06
3.08466e-06	200	0.0435158	0.01646	0.0839837	5910.72	2.60574e+06	985631	5.02896e+06	1.5139e+06	4.02043e+06
3.08548e-06	200	0.0435158	0.01646	0.0839837	5912.29	2.60574e+06	985631	5.02896e+06	1.5139e+06	4.02043e+06
3.08548e-06	200	0.0435158	0.01646	0.0839837	5912.29	2.60574e+06	985631	5.02896e+06	1.5139e+06	4.02043e+06
3.08626e-06	200	0.0435158	0.01646	0.0839837	5913.78	2.60574e+06	985631	5.02896e+06	1.5139e+06	4.02043e+06
3.08626e-06	200	0.0435158	0.01646	0.0839837	5913.78	2.60574e+06	985631	5.02896e+06	1.5139e+06	4.02043e+06
3.09268e-06	200	0.0435158	0.01646	0.0839837	5926.1	2.60574e+06	985631	5.02896e+06	1.5139e+06	4.02043e+06
3.09268e-06	200	0.0435158	0.01646	0.0839837	5926.1	2.60574e+06	985631	5.02896e+06	1.5139e+06	4.02043e+06
3.11706e-06	200	0.0435158	0.01646	0.0839837	5972.81	2.60574e+06	985631	5.02896e+06	1.5139e+06	4.02043e+06
3.11706e-06	200	0.0435158	0.01646	0.0839837	5972.81	2.60574e+06	985631	5.02896e+06	1.5139e+06	4.02043e+06
3.13519e-06	200	0.0435158	0.01646	0.0839837	6007.55	2.60574e+06	985631	5.02896e+06	1.5139e+06	4.02043e+06
3.13519e-06	200	0.0435158	0.01646	0.0839837	6007.55	2.60574e+06	985631	5.02896e+06	1.5139e+06	4.02043e+06
3.13798e-06	200	0.0435158	0.01646	0.0839837	6012.89	2.60574e+06	985631	5.02896e+06	1.5139e+06	4.02043e+06
3.13798e-06	200	0.0435158	0.01646	0.0839837	6012.89	2.60574e+06	985631	5.02896e+06	1.5139e+06	4.02043e+06
3.18729e-06	200	0.0435158	0.01646	0.0839837	6107.38	2.60574e+06	985631	5.02896e+06	1.5139e+06	4.02043e+06
3.18729e-06	200	0.0435158	0.01646	0.0839837	6107.38	2.60574e+06	985631	5.02896e+06	1.5139e+06	4.02043e+06
3.20263e-06	200	0.0435158	0.01646	0.0839837	6136.79	2.60574e+06	985631	5.02896e+06	1.5139e+06	4.02043e+06
3.20263e-06	200	0.0435158	0.01646	0.0839837	6136.79	2.60574e+06	985631	5.02896e+06	1.5139e+06	4.02043e+06
3.21266e-06	200	0.0435158	0.01646	0.0839837	6156	2.60574e+06	985631	5.02896e+06	1.5139e+06	4.02043e+06
3.21266e-06	200	0.0435158	0.01646	0.0839837	6156	2.60574e+06	985631	5.02896e+06	1.5139e+06	4.02043e+06
3.21358e-06	200	0.0435158	0.01646	0.0839837	6157.75	2.60574e+06	985631	5.02896e+06	1.5139e+06	4.02043e+06
3.21358e-06	200	0.0435158	0.01646	0.0839837	6157.75	2.60574e+06	985631	5.02896e+06	1.5139e+06	4.02043e+06
3.25956e-06	200	0.0435158	0.01646	0.0839837	6245.86	2.60574e+06	985631	5.02896e+06	1.5139e+06	4.02043e+06
3.25956e-06	200	0.0435158	0.01646	0.0839837	6245.86	2.60574e+06	985631	5.02896e+06	1.5139e+06	4.02043e+06
3.26144e-06	200	0.0435158	0.01646	0.0839837	6249.48	2.60574e+06	985631	5.02896e+06	1.5139e+06	4.02043e+06
3.26144e-06	200	0.0435158	0.01646	0.0839837	6249.48	2.60574e+06	985631	5.02896e+06	1.5139e+06	4.02043e+06
3.26821e-06	200	0.0435158	0.01646	0.0839837	6262.44	2.60574e+06	985631	5.02896e+06	1.5139e+06	4.02043e+06
3.26821e-06	200	0.0435158	0.01646	0.0839837	6262.44	2.60574e+06	985631	5.02896e+06	1.5139e+06	4.02043e+06
3.26858e-06	200	0.0435158	0.01646	0.0839837	6263.15	2.60574e+06	985631	5.02896e+06	1.5139e+06	4.02043e+06
3.26858e-06	200	0.0435158	0.01646	0.0839837	6263.15	2.60574e+06	985631	5.02896e+06	1.5139e+06	4.02043e+06
3.2738e-06	200	0.0435158	0.01646	0.0839837	6273.14	2.60574e+06	985631	5.02896e+06	1.5139e+06	4.02043e+06
3.2738e-06	200	0.0435158	0.01646	0.0839837	6273.14	2.60574e+06	985631	5.02896e+06	1.5139e+06	4.02043e+06
3.28803e-06	200	0.0435158	0.01646	0.0839837	6300.42	2.60574e+06	985631	5.02896e+06	1.5139e+06	4.02043e+06
3.28803e-06	200	0.0435158	0.01646	0.0839837	6300.42	2.60574e+06	985631	5.02896e+06	1.5139e+06	4.02043e+06
3.29324e-06	200	0.0435158	0.01646	0.0839837	6310.4	2.60574e+06	985631	5.02896e+06	1.5139e+06	4.02043e+06
3.29324e-06	200	0.0435158	0.01646	0.0839837	6310.4	2.60574e+06	985631	5.02896e+06	1.5139e+06	4.02043e+06
3.29574e-06	200	0.0435158	0.01646	0.0839837	6315.18	2.60574e+06	985631	5.02896e+06	1.5139e+06	4.02043e+06
3.29574e-06	200	0.0435158	0.01646	0.0839837	6315.18	2.60574e+06	985631	5.02896e+06	1.5139e+06	4.02043e+06
3.30442e-06	200	0.0435158	0.01646	0.0839837	6331.82	2.60574e+06	985631	5.02896e+06	1.5139e+06	4.02043e+06
3.30442e-06	200	0.0435158	0.01646	0.0839837	6331.82	2.60574e+06	985631	5.02896e+06	1.5139e+06	4.02043e+06
3.31921e-06	200	0.0435158	0.01646	0.0839837	6360.17	2.60574e+06	985631	5.02896e+06	1.5139e+06	4.02043e+06
3.31921e-06	200	0.0435158	0.01646	0.0839837	6360.17	2.60574e+06	985631	5.02896e+06	1.5139e+06	4.02043e+06
3.32337e-06	200	0.0435158	0.01646	0.0839837	6368.14	2.60574e+06	985631	5.02896e+06	1.5139e+06	4.02043e+06
3.32337e-06	200	0.0435158	0.01646	0.0839837	6368.14	2.60574e+06	985631	5.02896e+06	1.5139e+06	4.02043e+06
3.32673e-06	200	0.0435158	0.01646	0.0839837	6374.58	2.60574e+06	985631	5.02896e+06	1.5139e+06	4.02043e+06
3.32673e-06	200	0.0435158	0.01646	0.0839837	6374.58	2.60574e+06	985631	5.02896e+06	1.5139e+06	4.02043e+06
3.33938e-06	200	0.0435158	0.01646	0.0839837	6398.82	2.60574e+06	985631	5.02896e+06	1.5139e+06	4.02043e+06
3.33938e-06	200	0.0435158	0.01646	0.0839837	6398.82	2.60574e+06	985631	5.02896e+06	1.5139e+06	4.02043e+06
3.35564e-06	200	0.0435158	0.01646	0.0839837	6429.97	2.60574e+06	985631	5.02896e+06	1.5139e+06	4.02043e+06
3.35564e-06	200	0.0435158	0.01646	0.0839837	6429.97	2.60574e+06	985631	5.02896e+06	1.5139e+06	4.02043e+06
3.36934e-06	200	0.0435158	0.01646	0.0839837	6456.22	2.60574e+06	985631	5.02896e+06	1.5139e+06	4.02043e+06
3.36934e-06	200	0.0435158	0.01646	0.0839837	6456.22	2.60574e+06	985631	5.02896e+06	1.5139e+06	4.02043e+06
3.3962e-06	200	0.0435158	0.01646	0.0839837	6507.7	2.60574e+06	985631	5.02896e+06	1.5139e+06	4.02043e+06
3.3962e-06	200	0.0435158	0.01646	0.0839837	6507.7	2.60574e+06	985631	5.02896e+06	1.5139e+06	4.02043e+06
3.42591e-06	200	0.0435158	0.01646	0.0839837	6564.63	2.60574e+06	985631	5.02896e+06	1.5139e+06	4.02043e+06
3.42591e-06	200	0.0435158	0.01646	0.0839837	6564.63	2.60574e+06	985631	5.02896e+06	1.5139e+06	4.02043e+06
3.43079e-06	200	0.0435158	0.01646	0.0839837	6573.96	2.60574e+06	985631	5.02896e+06	1.5139e+06	4.02043e+06
3.43079e-06	200	0.0435158	0.01646	0.0839837	6573.96	2.60574e+06	985631	5.02896e+06	1.5139e+06	4.02043e+06
3.44718e-06	200	0.0435158	0.01646	0.0839837	6605.37	2.60574e+06	985631	5.02896e+06	1.5139e+06	4.02043e+06
3.44718e-06	200	0.0435158	0.01646	0.0839837	6605.37	2.60574e+06	985631	5.02896e+06	1.5139e+06	4.02043e+06
3.44752e-06	200	0.0435158	0.01646	0.0839837	6606.02	2.60574e+06	985631	5.02896e+06	1.5139e+06	4.02043e+06
3.44752e-06	200	0.0435158	0.01646	0.0839837	6606.02	2.60574e+06	985631	5.02896e+06	1.5139e+06	4.02043e+06
3.4502e-06	200	0.0435158	0.01646	0.0839837	6611.17	2.60574e+06	985631	5.02896e+06	1.5139e+06	4.02043e+06
3.4502e-06	200	0.0435158	0.01646	0.0839837	6611.17	2.60574e+06	985631	5.02896e+06	1.5139e+06	4.02043e+06
3.45057e-06	200	0.0435158	0.01646	0.0839837	6611.87	2.60574e+06	985631	5.02896e+06	1.5139e+06	4.02043e+06
3.45057e-06	200	0.0435158	0.01646	0.0839837	6611.87	2.60574e+06	985631	5.02896e+06	1.5139e+06	4.02043e+06
3.45467e-06	200	0.0435158	0.01646	0.0839837	6619.72	2.60574e+06	985631	5.02896e+06	1.5139e+06	4.02043e+06
3.45467e-06	200	0.0435158	0.01646	0.0839837	6619.72	2.60574e+06	985631	5.02896e+06	1.5139e+06	4.02043e+06
3.46463e-06	200	0.0435158	0.01646	0.0839837	6638.8	2.60574e+06	985631	5.02896e+06	1.5139e+06	4.02043e+06
3.46463e-06	200	0.0435158	0.01646	0.0839837	6638.8	2.60574e+06	985631	5.02896e+06	1.5139e+06	4.02043e+06
3.47763e-06	200	0.0435158	0.01646	0.0839837	6663.72	2.60574e+06	985631	5.02896e+06	1.5139e+06	4.02043e+06
3.47763e-06	200	0.0435158	0.01646	0.0839837	6663.72	2.60574e+06	985631	5.02896e+06	1.5139e+06	4.02043e+06
3.49871e-06	200	0.0435158	0.01646	0.0839837	6704.11	2.60574e+06	985631	5.02896e+06	1.5139e+06	4.02043e+06
3.49871e-06	200	0.0435158	0.01646	0.0839837	6704.11	2.60574e+06	985631	5.02896e+06	1.5139e+06	4.02043e+06
3.4996e-06	200	0.0435158	0.01646	0.0839837	6705.81	2.60574e+06	985631	5.02896e+06	1.5139e+06	4.02043e+06
3.4996e-06	200	0.0435158	0.01646	0.0839837	6705.81	2.60574e+06	985631	5.02896e+06	1.5139e+06	4.02043e+06
3.50177e-06	200	0.0435158	0.01646	0.0839837	6709.97	2.60574e+06	985631	5.02896e+06	1.5139e+06	4.02043e+06
3.50177e-06	200	0.0435158	0.01646	0.0839837	6709.97	2.60574e+06	985631	5.02896e+06	1.5139e+06	4.02043e+06
3.50666e-06	200	0.0435158	0.01646	0.0839837	6719.35	2.60574e+06	985631	5.02896e+06	1.5139e+06	4.02043e+06
3.50666e-06	200	0.0435158	0.01646	0.0839837	6719.35	2.60574e+06	985631	5.02896e+06	1.5139e+06	4.02043e+06
3.51708e-06	200	0.0435158	0.01646	0.0839837	6739.32	2.60574e+06	985631	5.02896e+06	1.5139e+06	4.02043e+06
3.51708e-06	200	0.0435158	0.01646	0.0839837	6739.32	2.60574e+06	985631	5.02896e+06	1.5139e+06	4.02043e+06
3.51776e-06	200	0.0435158	0.01646	0.0839837	6740.62	2.60574e+06	985631	5.02896e+06	1.5139e+06	4.02043e+06
3.51776e-06	200	0.0435158	0.01646	0.0839837	6740.62	2.60574e+06	985631	5.02896e+06	1.5139e+06	4.02043e+06
3.5395e-06	200	0.0435158	0.01646	0.0839837	6782.27	2.60574e+06	985631	5.02896e+06	1.5139e+06	4.02043e+06
3.5395e-06	200	0.0435158	0.01646	0.0839837	6782.27	2.60574e+06	985631	5.02896e+06	1.5139e+06	4.02043e+06
3.53979e-06	200	0.0435158	0.01646	0.0839837	6782.83	2.60574e+06	985631	5.02896e+06	1.5139e+06	4.02043e+06
3.53979e-06	200	0.0435158	0.01646	0.0839837	6782.83	2.60574e+06	985631	5.02896e+06	1.5139e+06	4.02043e+06
3.55575e-06	200	0.0435158	0.01646	0.0839837	6813.41	2.60574e+06	985631	5.02896e+06	1.5139e+06	4.02043e+06
3.55575e-06	200	0.0435158	0.01646	0.0839837	6813.41	2.60574e+06	985631	5.02896e+06	1.5139e+06	4.02043e+06
3.55697e-06	200	0.0435158	0.01646	0.0839837	6815.74	2.60574e+06	985631	5.02896e+06	1.5139e+06	4.02043e+06
3.55697e-06	200	0.0435158	0.01646	0.0839837	6815.74	2.60574e+06	985631	5.02896e+06	1.5139e+06	4.02043e+06
3.62675e-06	200	0.0435158	0.01646	0.0839837	6949.46	2.60574e+06	985631	5.02896e+06	1.5139e+06	4.02043e+06
3.62675e-06	200	0.0435158	0.01646	0.0839837	6949.46	2.60574e+06	985631	5.02896e+06	1.5139e+06	4.02043e+06
3.64252e-06	200	0.0435158	0.01646	0.0839837	6979.68	2.60574e+06	985631	5.02896e+06	1.5139e+06	4.02043e+06
3.64252e-06	200	0.0435158	0.01646	0.0839837	6979.68	2.60574e+06	985631	5.02896e+06	1.5139e+06	4.02043e+06
3.64895e-06	200	0.0435158	0.01646	0.0839837	6992	2.60574e+06	985631	5.02896e+06	1.5139e+06	4.02043e+06
3.64895e-06	200	0.0435158	0.01646	0.0839837	6992	2.60574e+06	985631	5.02896e+06	1.5139e+06	4.02043e+06
3.69754e-06	200	0.0435158	0.01646	0.0839837	7085.11	2.60574e+06	985631	5.02896e+06	1.5139e+06	4.02043e+06
3.69754e-06	200	0.0435158	0.01646	0.0839837	7085.11	2.60574e+06	985631	5.02896e+06	1.5139e+06	4.02043e+06
3.71212e-06	200	0.0435158	0.01646	0.0839837	7113.05	2.60574e+06	985631	5.02896e+06	1.5139e+06	4.02043e+06
3.71212e-06	200	0.0435158	0.01646	0.0839837	7113.05	2.60574e+06	985631	5.02896e+06	1.5139e+06	4.02043e+06
3.71545e-06	200	0.0435158	0.01646	0.0839837	7119.43	2.60574e+06	985631	5.02896e+06	1.5139e+06	4.02043e+06
3.71545e-06	200	0.0435158	0.01646	0.0839837	7119.43	2.60574e+06	985631	5.02896e+06	1.5139e+06	4.02043e+06
3.72453e-06	200	0.0435158	0.01646	0.0839837	7136.83	2.60574e+06	985631	5.02896e+06	1.5139e+06	4.02043e+06
3.72453e-06	200	0.0435158	0.01646	0.0839837	7136.83	2.60574e+06	985631	5.02896e+06	1.5139e+06	4.02043e+06
3.73436e-06	200	0.0435158	0.01646	0.0839837	7155.66	2.60574e+06	985631	5.02896e+06	1.5139e+06	4.02043e+06
3.73436e-06	200	0.0435158	0.01646	0.0839837	7155.66	2.60574e+06	985631	5.02896e+06	1.5139e+06	4.02043e+06
3.74792e-06	200	0.0435158	0.01646	0.0839837	7181.65	2.60574e+06	985631	5.02896e+06	1.5139e+06	4.02043e+06
3.74792e-06	200	0.0435158	0.01646	0.0839837	7181.65	2.60574e+06	985631	5.02896e+06	1.5139e+06	4.02043e+06
3.75337e-06	200	0.0435158	0.01646	0.0839837	7192.08	2.60574e+06	985631	5.02896e+06	1.5139e+06	4.02043e+06
3.75337e-06	200	0.0435158	0.01646	0.0839837	7192.08	2.60574e+06	985631	5.02896e+06	1.5139e+06	4.02043e+06
3.75451e-06	200	0.0435158	0.01646	0.0839837	7194.27	2.60574e+06	985631	5.02896e+06	1.5139e+06	4.02043e+06
3.75451e-06	200	0.0435158	0.01646	0.0839837	7194.27	2.60574e+06	985631	5.02896e+06	1.5139e+06	4.02043e+06
3.77372e-06	200	0.0435158	0.01646	0.0839837	7231.07	2.60574e+06	985631	5.02896e+06	1.5139e+06	4.02043e+06
3.77372e-06	200	0.0435158	0.01646	0.0839837	7231.07	2.60574e+06	985631	5.02896e+06	1.5139e+06	4.02043e+06
3.77474e-06	200	0.0435158	0.01646	0.0839837	7233.03	2.60574e+06	985631	5.02896e+06	1.5139e+06	4.02043e+06
3.77474e-06	200	0.0435158	0.01646	0.0839837	7233.03	2.60574e+06	985631	5.02896e+06	1.5139e+06	4.02043e+06
3.77885e-06	200	0.0435158	0.01646	0.0839837	7240.91	2.60574e+06	985631	5.02896e+06	1.5139e+06	4.02043e+06
3.77885e-06	200	0.0435158	0.01646	0.0839837	7240.91	2.60574e+06	985631	5.02896e+06	1.5139e+06	4.02043e+06
3.79285e-06	200	0.0435158	0.01646	0.0839837	7267.73	2.60574e+06	985631	5.02896e+06	1.5139e+06	4.02043e+06
3.79285e-06	200	0.0435158	0.01646	0.0839837	7267.73	2.60574e+06	985631	5.02896e+06	1.5139e+06	4.02043e+06
3.80286e-06	200	0.0435158	0.01646	0.0839837	7286.93	2.60574e+06	985631	5.02896e+06	1.5139e+06	4.02043e+06
3.80286e-06	200	0.0435158	0.01646	0.0839837	7286.93	2.60574e+06	985631	5.02896e+06	1.5139e+06	4.02043e+06
3.80784e-06	200	0.0435158	0.01646	0.0839837	7296.47	2.60574e+06	985631	5.02896e+06	1.5139e+06	4.02043e+06
3.80784e-06	200	0.0435158	0.01646	0.0839837	7296.47	2.60574e+06	985631	5.02896e+06	1.5139e+06	4.02043e+06
3.83071e-06	200	0.0435158	0.01646	0.0839837	7340.29	2.60574e+06	985631	5.02896e+06	1.5139e+06	4.02043e+06
3.83071e-06	200	0.0435158	0.01646	0.0839837	7340.29	2.60574e+06	985631	5.02896e+06	1.5139e+06	4.02043e+06
3.8373e-06	200	0.0435158	0.01646	0.0839837	7352.91	2.60574e+06	985631	5.02896e+06	1.5139e+06	4.02043e+06
3.8373e-06	200	0.0435158	0.01646	0.0839837	7352.91	2.60574e+06	985631	5.02896e+06	1.5139e+06	4.02043e+06
3.8458e-06	200	0.0435158	0.01646	0.0839837	7369.19	2.60574e+06	985631	5.02896e+06	1.5139e+06	4.02043e+06
3.8458e-06	200	0.0435158	0.01646	0.0839837	7369.19	2.60574e+06	985631	5.02896e+06	1.5139e+06	4.02043e+06
3.8479e-06	200	0.0435158	0.01646	0.0839837	7373.23	2.60574e+06	985631	5.02896e+06	1.5139e+06	4.02043e+06
3.8479e-06	200	0.0435158	0.01646	0.0839837	7373.23	2.60574e+06	985631	5.02896e+06	1.5139e+06	4.02043e+06
3.87252e-06	200	0.0435158	0.01646	0.0839837	7420.39	2.60574e+06	985631	5.02896e+06	1.5139e+06	4.02043e+06
3.87252e-06	200	0.0435158	0.01646	0.0839837	7420.39	2.60574e+06	985631	5.02896e+06	1.5139e+06	4.02043e+06
3.8803e-06	200	0.0435158	0.01646	0.0839837	7435.3	2.60574e+06	985631	5.02896e+06	1.5139e+06	4.02043e+06
3.8803e-06	200	0.0435158	0.01646	0.0839837	7435.3	2.60574e+06	985631	5.02896e+06	1.5139e+06	4.02043e+06
3.89594e-06	200	0.0435158	0.01646	0.0839837	7465.27	2.60574e+06	985631	5.02896e+06	1.5139e+06	4.02043e+06
3.89594e-06	200	0.0435158	0.01646	0.0839837	7465.27	2.60574e+06	985631	5.02896e+06	1.5139e+06	4.02043e+06
3.90325e-06	200	0.0435158	0.01646	0.0839837	7479.27	2.60574e+06	985631	5.02896e+06	1.5139e+06	4.02043e+06
3.90325e-06	200	0.0435158	0.01646	0.0839837	7479.27	2.60574e+06	985631	5.02896e+06	1.5139e+06	4.02043e+06
3.91891e-06	200	0.0435158	0.01646	0.0839837	7509.28	2.60574e+06	985631	5.02896e+06	1.5139e+06	4.02043e+06
3.91891e-06	200	0.0435158	0.01646	0.0839837	7509.28	2.60574e+06	985631	5.02896e+06	1.5139e+06	4.02043e+06
3.9543e-06	200	0.0435158	0.01646	0.0839837	7577.09	2.60574e+06	985631	5.02896e+06	1.5139e+06	4.02043e+06
3.9543e-06	200	0.0435158	0.01646	0.0839837	7577.09	2.60574e+06	985631	5.02896e+06	1.5139e+06	4.02043e+06
3.9769e-06	200	0.0435158	0.01646	0.0839837	7620.4	2.60574e+06	985631	5.02896e+06	1.5139e+06	4.02043e+06
3.9769e-06	200	0.0435158	0.01646	0.0839837	7620.4	2.60574e+06	985631	5.02896e+06	1.5139e+06	4.02043e+06
3.97794e-06	200	0.0435158	0.01646	0.0839837	7622.4	2.60574e+06	985631	5.02896e+06	1.5139e+06	4.02043e+06
3.97794e-06	200	0.0435158	0.01646	0.0839837	7622.4	2.60574e+06	985631	5.02896e+06	1.5139e+06	4.02043e+06
4.02257e-06	200	0.0435158	0.01646	0.0839837	7707.92	2.60574e+06	985631	5.02896e+06	1.5139e+06	4.02043e+06
4.02257e-06	200	0.0435158	0.01646	0.0839837	7707.92	2.60574e+06	985631	5.02896e+06	1.5139e+06	4.02043e+06
4.02658e-06	200	0.0435158	0.01646	0.0839837	7715.61	2.60574e+06	985631	5.02896e+06	1.5139e+06	4.02043e+06
4.02658e-06	200	0.0435158	0.01646	0.0839837	7715.61	2.60574e+06	985631	5.02896e+06	1.5139e+06	4.02043e+06
4.02685e-06	200	0.0435158	0.01646	0.0839837	7716.11	2.60574e+06	985631	5.02896e+06	1.5139e+06	4.02043e+06
4.02685e-06	200	0.0435158	0.01646	0.0839837	7716.11	2.60574e+06	985631	5.02896e+06	1.5139e+06	4.02043e+06
4.04765e-06	200	0.0435158	0.01646	0.0839837	7755.97	2.60574e+06	985631	5.02896e+06	1.5139e+06	4.02043e+06
4.04765e-06	200	0.0435158	0.01646	0.0839837	7755.97	2.60574e+06	985631	5.02896e+06	1.5139e+06	4.02043e+06
4.10232e-06	200	0.0435158	0.01646	0.0839837	7860.74	2.60574e+06	985631	5.02896e+06	1.5139e+06	4.02043e+06
4.10232e-06	200	0.0435158	0.01646	0.0839837	7860.74	2.60574e+06	985631	5.02896e+06	1.5139e+06	4.0898e+06
4.1032e-06	200	0.0435158	0.01646	0.0839837	7862.43	2.60574e+06	985631	5.02896e+06	1.5139e+06	4.0898e+06
4.1032e-06	200	0.0435158	0.01646	0.0839837	7862.43	2.60574e+06	985631	5.02896e+06	1.5139e+06	4.0898e+06
4.11221e-06	200	0.0435158	0.01646	0.0839837	7879.68	2.60574e+06	985631	5.02896e+06	1.5139e+06	4.0898e+06
4.11221e-06	200	0.0435158	0.01646	0.0839837	7879.68	2.60574e+06	985631	5.02896e+06	1.5139e+06	4.0898e+06
4.12803e-06	200	0.0435158	0.01646	0.0839837	7910	2.60574e+06	985631	5.02896e+06	1.5139e+06	4.0898e+06
4.12803e-06	200	0.0435158	0.01646	0.0839837	7910	2.60574e+06	985631	5.02896e+06	1.5139e+06	4.0898e+06
4.13024e-06	200	0.0435158	0.01646	0.0839837	7914.23	2.60574e+06	985631	5.02896e+06	1.5139e+06	4.0898e+06
4.13024e-06	200	0.0435158	0.01646	0.0839837	7914.23	2.60574e+06	985631	5.02896e+06	1.5139e+06	4.0898e+06
4.13404e-06	200	0.0435158	0.01646	0.0839837	7921.52	2.60574e+06	985631	5.02896e+06	1.5139e+06	4.0898e+06
4.13404e-06	200	0.0435158	0.01646	0.0839837	7921.52	2.60574e+06	985631	5.02896e+06	1.5139e+06	4.0898e+06
4.14209e-06	200	0.0435158	0.01646	0.0839837	7936.94	2.60574e+06	985631	5.02896e+06	1.5139e+06	4.0898e+06
4.14209e-06	200	0.0435158	0.01646	0.0839837	7936.94	2.60574e+06	985631	5.02896e+06	1.5139e+06	4.0898e+06
4.14819e-06	200	0.0435158	0.01646	0.0839837	7948.63	2.60574e+06	985631	5.02896e+06	1.5139e+06	4.0898e+06
4.14819e-06	200	0.0435158	0.01646	0.0839837	7948.63	2.60574e+06	985631	5.02896e+06	1.5139e+06	4.0898e+06
4.14907e-06	200	0.0435158	0.01646	0.0839837	7950.31	2.60574e+06	985631	5.02896e+06	1.5139e+06	4.0898e+06
4.14907e-06	200	0.0435158	0.01646	0.0839837	7950.31	2.60574e+06	985631	5.02896e+06	1.5139e+06	4.0898e+06
4.15316e-06	200	0.0435158	0.01646	0.0839837	7958.16	2.60574e+06	985631	5.02896e+06	1.5139e+06	4.0898e+06
4.15316e-06	200	0.0435158	0.01646	0.0839837	7958.16	2.60574e+06	985631	5.02896e+06	1.5139e+06	4.0898e+06
4.2015e-06	200	0.0435158	0.01646	0.0839837	8050.78	2.60574e+06	985631	5.02896e+06	1.5139e+06	4.0898e+06
4.2015e-06	200	0.0435158	0.01646	0.0839837	8050.78	2.60574e+06	985631	5.02896e+06	1.5139e+06	4.0898e+06
4.20443e-06	200	0.0435158	0.01646	0.0839837	8056.39	2.60574e+06	985631	5.02896e+06	1.5139e+06	4.0898e+06
4.20443e-06	200	0.0435158	0.01646	0.0839837	8056.39	2.60574e+06	985631	5.02896e+06	1.5139e+06	4.0898e+06
4.20484e-06	200	0.0435158	0.01646	0.0839837	8057.18	2.60574e+06	985631	5.02896e+06	1.5139e+06	4.0898e+06
4.20484e-06	200	0.0435158	0.01646	0.0839837	8057.18	2.60574e+06	985631	5.02896e+06	1.5139e+06	4.0898e+06
4.21914e-06	200	0.0435158	0.01646	0.0839837	8084.57	2.60574e+06	985631	5.02896e+06	1.5139e+06	4.0898e+06
4.21914e-06	200	0.0435158	0.0155502	0.0839837	8084.57	2.60574e+06	931151	5.02896e+06	1.4888e+06	4.0898e+06
4.22222e-06	200	0.0435158	0.0155502	0.0839837	8090.48	2.60574e+06	931151	5.02896e+06	1.4888e+06	4.0898e+06
4.22222e-06	200	0.0435158	0.0155502	0.0839837	8090.48	2.60574e+06	931151	5.02896e+06	1.4888e+06	4.0898e+06
4.22413e-06	200	0.0435158	0.0155502	0.0839837	8094.14	2.60574e+06	931151	5.02896e+06	1.4888e+06	4.0898e+06
4.22413e-06	200	0.0435158	0.0155502	0.0839837	8094.14	2.60574e+06	931151	5.02896e+06	1.4888e+06	4.0898e+06
4.2578e-06	200	0.0435158	0.0155502	0.0839837	8158.66	2.60574e+06	931151	5.02896e+06	1.4888e+06	4.0898e+06
4.2578e-06	200	0.0435158	0.0155502	0.0839837	8158.66	2.60574e+06	931151	5.02896e+06	1.4888e+06	4.0898e+06
4.33894e-06	200	0.0435158	0.0155502	0.0839837	8314.13	2.60574e+06	931151	5.02896e+06	1.4888e+06	4.0898e+06
4.33894e-06	200	0.0435158	0.0155502	0.0839837	8314.13	2.60574e+06	931151	5.02896e+06	1.4888e+06	4.0898e+06
4.34648e-06	200	0.0435158	0.0155502	0.0839837	8328.59	2.60574e+06	931151	5.02896e+06	1.4888e+06	4.0898e+06
4.34648e-06	200	0.0435158	0.0155502	0.0839837	8328.59	2.60574e+06	931151	5.02896e+06	1.4888e+06	4.0898e+06
4.36536e-06	200	0.0435158	0.0155502	0.0839837	8364.77	2.60574e+06	931151	5.02896e+06	1.4888e+06	4.0898e+06
4.36536e-06	200	0.0435158	0.0155502	0.0839837	8364.77	2.60574e+06	931151	5.02896e+06	1.4888e+06	4.0898e+06
4.38994e-06	200	0.0435158	0.0155502	0.0839837	8411.86	2.60574e+06	931151	5.02896e+06	1.4888e+06	4.0898e+06
4.38994e-06	200	0.0435158	0.0155502	0.0839837	8411.86	2.60574e+06	931151	5.02896e+06	1.4888e+06	4.0898e+06
4.39074e-06	200	0.0435158	0.0155502	0.0839837	8413.39	2.60574e+06	931151	5.02896e+06	1.4888e+06	4.0898e+06
4.39074e-06	200	0.0435158	0.0155502	0.0839837	8413.39	2.60574e+06	931151	5.02896e+06	1.4888e+06	4.0898e+06
4.39959e-06	200	0.0435158	0.0155502	0.0839837	8430.34	2.60574e+06	931151	5.02896e+06	1.4888e+06	4.0898e+06
4.39959e-06	200	0.0435158	0.0155502	0.0839837	8430.34	2.60574e+06	931151	5.02896e+06	1.4888e+06	4.0898e+06
4.40026e-06	200	0.0435158	0.0155502	0.0839837	8431.64	2.60574e+06	931151	5.02896e+06	1.4888e+06	4.0898e+06
4.40026e-06	200	0.0435158	0.0155502	0.0839837	8431.64	2.60574e+06	931151	5.02896e+06	1.4888e+06	4.0898e+06
4.4039e-06	200	0.0435158	0.0155502	0.0839837	8438.61	2.60574e+06	931151	5.02896e+06	1.4888e+06	4.0898e+06
4.4039e-06	200	0.0435158	0.0155502	0.0839837	8438.61	2.60574e+06	931151	5.02896e+06	1.4888e+06	4.0898e+06
4.41086e-06	200	0.0435158	0.0155502	0.0839837	8451.95	2.60574e+06	931151	5.02896e+06	1.4888e+06	4.0898e+06
4.41086e-06	200	0.0435158	0.0155502	0.0839837	8451.95	2.60574e+06	931151	5.02896e+06	1.4888e+06	4.0898e+06
4.41472e-06	200	0.0435158	0.0155502	0.0839837	8459.35	2.60574e+06	931151	5.02896e+06	1.4888e+06	4.0898e+06
4.41472e-06	200	0.0435158	0.0155502	0.0839837	8459.35	2.60574e+06	931151	5.02896e+06	1.4888e+06	4.0898e+06
4.41896e-06	200	0.0435158	0.0155502	0.0839837	8467.47	2.60574e+06	931151	5.02896e+06	1.4888e+06	4.0898e+06
4.41896e-06	200	0.0435158	0.0155502	0.0839837	8467.47	2.60574e+06	931151	5.02896e+06	1.4888e+06	4.0898e+06
4.42902e-06	200	0.0435158	0.0155502	0.0839837	8486.74	2.60574e+06	931151	5.02896e+06	1.4888e+06	4.0898e+06
4.42902e-06	200	0.0435158	0.0155502	0.0839837	8486.74	2.60574e+06	931151	5.02896e+06	1.4888e+06	4.0898e+06
4.44142e-06	200	0.0435158	0.0155502	0.0839837	8510.51	2.60574e+06	931151	5.02896e+06	1.4888e+06	4.0898e+06
4.44142e-06	200	0.0435158	0.0155502	0.0839837	8510.51	2.60574e+06	931151	5.02896e+06	1.4888e+06	4.0898e+06
4.44311e-06	200	0.0435158	0.0155502	0.0839837	8513.74	2.60574e+06	931151	5.02896e+06	1.4888e+06	4.0898e+06
4.44311e-06	200	0.0435158	0.0155502	0.0839837	8513.74	2.60574e+06	931151	5.02896e+06	1.4888e+06	4.0898e+06
4.44455e-06	200	0.0435158	0.0155502	0.0839837	8516.51	2.60574e+06	931151	5.02896e+06	1.4888e+06	4.0898e+06
4.44455e-06	200	0.0435158	0.0155502	0.0839837	8516.51	2.60574e+06	931151	5.02896e+06	1.4888e+06	4.0898e+06
4.46131e-06	200	0.0435158	0.0155502	0.0839837	8548.61	2.60574e+06	931151	5.02896e+06	1.4888e+06	4.0898e+06
4.46131e-06	200	0.0435158	0.0155502	0.0839837	8548.61	2.60574e+06	931151	5.02896e+06	1.4888e+06	4.0898e+06
4.46216e-06	200	0.0435158	0.0155502	0.0839837	8550.24	2.60574e+06	931151	5.02896e+06	1.4888e+06	4.0898e+06
4.46216e-06	200	0.0435158	0.0155502	0.0839837	8550.24	2.60574e+06	931151	5.02896e+06	1.4888e+06	4.0898e+06
4.48115e-06	200	0.0435158	0.0155502	0.0839837	8586.64	2.60574e+06	931151	5.02896e+06	1.4888e+06	4.0898e+06
4.48115e-06	200	0.0435158	0.0155502	0.0839837	8586.64	2.60574e+06	931151	5.02896e+06	1.4888e+06	4.0898e+06
4.48269e-06	200	0.0435158	0.0155502	0.0839837	8589.59	2.60574e+06	931151	5.02896e+06	1.4888e+06	4.0898e+06
4.48269e-06	200	0.0435158	0.0155502	0.0839837	8589.59	2.60574e+06	931151	5.02896e+06	1.4888e+06	4.0898e+06
4.48842e-06	200	0.0435158	0.0155502	0.0839837	8600.56	2.60574e+06	931151	5.02896e+06	1.4888e+06	4.0898e+06
4.48842e-06	200	0.0436972	0.0155502	0.0839837	8600.56	2.6166e+06	931151	5.02896e+06	1.5139e+06	4.0898e+06
4.48966e-06	200	0.0436972	0.0155502	0.0839837	8602.93	2.6166e+06	931151	5.02896e+06	1.5139e+06	4.0898e+06
4.48966e-06	200	0.0436972	0.0155502	0.0839837	8602.93	2.6166e+06	931151	5.02896e+06	1.5139e+06	4.0898e+06
4.49712e-06	200	0.0436972	0.0155502	0.0839837	8617.24	2.6166e+06	931151	5.02896e+06	1.5139e+06	4.0898e+06
4.49712e-06	200	0.0436972	0.0155502	0.0839837	8617.24	2.6166e+06	931151	5.02896e+06	1.5139e+06	4.0898e+06
4.49972e-06	200	0.0436972	0.0155502	0.0839837	8622.22	2.6166e+06	931151	5.02896e+06	1.5139e+06	4.0898e+06
4.49972e-06	200	0.0436972	0.0155502	0.0839837	8622.22	2.6166e+06	931151	5.02896e+06	1.5139e+06	4.0898e+06
4.50816e-06	200	0.0436972	0.0155502	0.0839837	8638.39	2.6166e+06	931151	5.02896e+06	1.5139e+06	4.0898e+06
4.50816e-06	200	0.0436972	0.0155502	0.0839837	8638.39	2.6166e+06	931151	5.02896e+06	1.5139e+06	4.0898e+06
4.5144e-06	200	0.0436972	0.0155502	0.0839837	8650.34	2.6166e+06	931151	5.02896e+06	1.5139e+06	4.0898e+06
4.5144e-06	200	0.0436972	0.0155502	0.0839837	8650.34	2.6166e+06	931151	5.02896e+06	1.5139e+06	4.0898e+06
4.52127e-06	200	0.0436972	0.0155502	0.0839837	8663.5	2.6166e+06	931151	5.02896e+06	1.5139e+06	4.0898e+06
4.52127e-06	200	0.0436972	0.0155502	0.0839837	8663.5	2.6166e+06	931151	5.02896e+06	1.5139e+06	4.0898e+06
4.52888e-06	200	0.0436972	0.0155502	0.0839837	8678.1	2.6166e+06	931151	5.02896e+06	1.5139e+06	4.0898e+06
4.52888e-06	200	0.0436972	0.0155502	0.0839837	8678.1	2.6166e+06	931151	5.02896e+06	1.5139e+06	4.0898e+06
4.53853e-06	200	0.0436972	0.0155502	0.0839837	8696.58	2.6166e+06	931151	5.02896e+06	1.5139e+06	4.0898e+06
4.53853e-06	200	0.0446464	0.0155502	0.0846456	8696.58	2.67344e+06	931151	5.0686e+06	1.5139e+06	4.15689e+06
4.54671e-06	200	0.0446464	0.0155502	0.0846456	8712.27	2.67344e+06	931151	5.0686e+06	1.5139e+06	4.15689e+06
4.54671e-06	200	0.0446464	0.0155502	0.0846456	8712.27	2.67344e+06	931151	5.0686e+06	1.5139e+06	4.15689e+06
4.5668e-06	200	0.0446464	0.0155502	0.0846456	8750.75	2.67344e+06	931151	5.0686e+06	1.5139e+06	4.15689e+06
4.5668e-06	200	0.0446464	0.0155502	0.0846456	8750.75	2.67344e+06	931151	5.0686e+06	1.5139e+06	4.15689e+06
4.57105e-06	200	0.0446464	0.0155502	0.0846456	8758.9	2.67344e+06	931151	5.0686e+06	1.5139e+06	4.15689e+06
4.57105e-06	200	0.0446464	0.0155502	0.0846456	8758.9	2.67344e+06	931151	5.0686e+06	1.5139e+06	4.15689e+06
4.57573e-06	200	0.0446464	0.0155502	0.0846456	8767.86	2.67344e+06	931151	5.0686e+06	1.5139e+06	4.15689e+06
4.57573e-06	200	0.0446464	0.0155502	0.0846456	8767.86	2.67344e+06	931151	5.0686e+06	1.5139e+06	4.15689e+06
4.57868e-06	200	0.0446464	0.0155502	0.0846456	8773.52	2.67344e+06	931151	5.0686e+06	1.5139e+06	4.15689e+06
4.57868e-06	200	0.0446464	0.0155502	0.0846456	8773.52	2.67344e+06	931151	5.0686e+06	1.5139e+06	4.15689e+06
4.59245e-06	200	0.0446464	0.0155502	0.0846456	8799.9	2.67344e+06	931151	5.0686e+06	1.5139e+06	4.15689e+06
4.59245e-06	200	0.0446464	0.0155502	0.0846456	8799.9	2.67344e+06	931151	5.0686e+06	1.5139e+06	4.15689e+06
4.59615e-06	200	0.0446464	0.0155502	0.0846456	8807	2.67344e+06	931151	5.0686e+06	1.5139e+06	4.15689e+06
4.59615e-06	200	0.0446464	0.0155502	0.0846456	8807	2.67344e+06	931151	5.0686e+06	1.5139e+06	4.15689e+06
4.63207e-06	200	0.0446464	0.0155502	0.0846456	8875.82	2.67344e+06	931151	5.0686e+06	1.5139e+06	4.15689e+06
4.63207e-06	200	0.0446464	0.0155502	0.0846456	8875.82	2.67344e+06	931151	5.0686e+06	1.5139e+06	4.15689e+06
4.63737e-06	200	0.0446464	0.0155502	0.0846456	8885.98	2.67344e+06	931151	5.0686e+06	1.5139e+06	4.15689e+06
4.63737e-06	200	0.0446464	0.0155502	0.0846456	8885.98	2.67344e+06	931151	5.0686e+06	1.5139e+06	4.15689e+06
4.6389e-06	200	0.0446464	0.0155502	0.0846456	8888.9	2.67344e+06	931151	5.0686e+06	1.5139e+06	4.15689e+06
4.6389e-06	200	0.0446464	0.0155502	0.0846456	8888.9	2.67344e+06	931151	5.0686e+06	1.5139e+06	4.15689e+06
4.6433e-06	200	0.0446464	0.0155502	0.0846456	8897.34	2.67344e+06	931151	5.0686e+06	1.5139e+06	4.15689e+06
4.6433e-06	200	0.0446464	0.0155502	0.0846456	8897.34	2.67344e+06	931151	5.0686e+06	1.5139e+06	4.15689e+06
4.66146e-06	200	0.0446464	0.0155502	0.0846456	8932.13	2.67344e+06	931151	5.0686e+06	1.5139e+06	4.15689e+06
4.66146e-06	200	0.0446464	0.0155502	0.0846456	8932.13	2.67344e+06	931151	5.0686e+06	1.5139e+06	4.15689e+06
4.66179e-06	200	0.0446464	0.0155502	0.0846456	8932.78	2.67344e+06	931151	5.0686e+06	1.5139e+06	4.15689e+06
4.66179e-06	200	0.0446464	0.0155502	0.0846456	8932.78	2.67344e+06	931151	5.0686e+06	1.5139e+06	4.15689e+06
4.67591e-06	200	0.0446464	0.0155502	0.0846456	8959.83	2.67344e+06	931151	5.0686e+06	1.5139e+06	4.15689e+06
4.67591e-06	200	0.0446464	0.0155502	0.0846456	8959.83	2.67344e+06	931151	5.0686e+06	1.5139e+06	4.15689e+06
4.67909e-06	200	0.0446464	0.0155502	0.0846456	8965.93	2.67344e+06	931151	5.0686e+06	1.5139e+06	4.15689e+06
4.67909e-06	200	0.0446464	0.0155502	0.0846456	8965.93	2.67344e+06	931151	5.0686e+06	1.5139e+06	4.15689e+06
4.69352e-06	200	0.0446464	0.0155502	0.0846456	8993.57	2.67344e+06	931151	5.0686e+06	1.5139e+06	4.15689e+06
4.69352e-06	200	0.0446464	0.0155502	0.0846456	8993.57	2.67344e+06	931151	5.0686e+06	1.5139e+06	4.15689e+06
4.69606e-06	200	0.0446464	0.0155502	0.0846456	8998.43	2.67344e+06	931151	5.0686e+06	1.5139e+06	4.15689e+06
4.69606e-06	200	0.0446464	0.0155502	0.0846456	8998.43	2.67344e+06	931151	5.0686e+06	1.5139e+06	4.15689e+06
4.70638e-06	200	0.0446464	0.0155502	0.0846456	9018.21	2.67344e+06	931151	5.0686e+06	1.5139e+06	4.15689e+06
4.70638e-06	200	0.0446464	0.0155502	0.0846456	9018.21	2.67344e+06	931151	5.0686e+06	1.5139e+06	4.15689e+06
4.7085e-06	200	0.0446464	0.0155502	0.0846456	9022.27	2.67344e+06	931151	5.0686e+06	1.5139e+06	4.15689e+06
4.7085e-06	200	0.0446464	0.0155502	0.0846456	9022.27	2.67344e+06	931151	5.0686e+06	1.5139e+06	4.15689e+06
4.73129e-06	200	0.0446464	0.0155502	0.0846456	9065.95	2.67344e+06	931151	5.0686e+06	1.5139e+06	4.15689e+06
4.73129e-06	200	0.0447783	0.01646	0.0846456	9065.95	2.68134e+06	985631	5.0686e+06	1.58771e+06	4.15689e+06
4.73551e-06	200	0.0447783	0.01646	0.0846456	9074.03	2.68134e+06	985631	5.0686e+06	1.58771e+06	4.15689e+06
4.73551e-06	200	0.0447783	0.01646	0.0846456	9074.03	2.68134e+06	985631	5.0686e+06	1.58771e+06	4.15689e+06
4.74041e-06	200	0.0447783	0.01646	0.0846456	9083.42	2.68134e+06	985631	5.0686e+06	1.58771e+06	4.15689e+06
4.74041e-06	200	0.0447783	0.01646	0.0846456	9083.42	2.68134e+06	985631	5.0686e+06	1.58771e+06	4.15689e+06
4.76684e-06	200	0.0447783	0.01646	0.0846456	9134.07	2.68134e+06	985631	5.0686e+06	1.58771e+06	4.15689e+06
4.76684e-06	200	0.0447783	0.01646	0.0846456	9134.07	2.68134e+06	985631	5.0686e+06	1.58771e+06	4.15689e+06
4.77079e-06	200	0.0447783	0.01646	0.0846456	9141.64	2.68134e+06	985631	5.0686e+06	1.58771e+06	4.15689e+06
4.77079e-06	200	0.0447783	0.01646	0.0846456	9141.64	2.68134e+06	985631	5.0686e+06	1.58771e+06	4.15689e+06
4.77378e-06	200	0.0447783	0.01646	0.0846456	9147.36	2.68134e+06	985631	5.0686e+06	1.58771e+06	4.15689e+06
4.77378e-06	200	0.0447783	0.01646	0.0846456	9147.36	2.68134e+06	985631	5.0686e+06	1.58771e+06	4.15689e+06
4.77733e-06	200	0.0447783	0.01646	0.0846456	9154.16	2.68134e+06	985631	5.0686e+06	1.58771e+06	4.15689e+06
4.77733e-06	200	0.0447783	0.01646	0.0846456	9154.16	2.68134e+06	985631	5.0686e+06	1.58771e+06	4.15689e+06
4.79938e-06	200	0.0447783	0.01646	0.0846456	9196.42	2.68134e+06	985631	5.0686e+06	1.58771e+06	4.15689e+06
4.79938e-06	200	0.0447783	0.01646	0.0846456	9196.42	2.68134e+06	985631	5.0686e+06	1.58771e+06	4.15689e+06
4.81353e-06	200	0.0447783	0.01646	0.0846456	9223.53	2.68134e+06	985631	5.0686e+06	1.58771e+06	4.15689e+06
4.81353e-06	200	0.0447783	0.01646	0.0846456	9223.53	2.68134e+06	985631	5.0686e+06	1.58771e+06	4.15689e+06
4.83584e-06	200	0.0447783	0.01646	0.0846456	9266.28	2.68134e+06	985631	5.0686e+06	1.58771e+06	4.15689e+06
4.83584e-06	200	0.0447783	0.01646	0.0846456	9266.28	2.68134e+06	985631	5.0686e+06	1.58771e+06	4.15689e+06
4.85033e-06	200	0.0447783	0.01646	0.0846456	9294.05	2.68134e+06	985631	5.0686e+06	1.58771e+06	4.15689e+06
4.85033e-06	200	0.0447783	0.01646	0.0846456	9294.05	2.68134e+06	985631	5.0686e+06	1.58771e+06	4.15689e+06
4.86687e-06	200	0.0447783	0.01646	0.0846456	9325.73	2.68134e+06	985631	5.0686e+06	1.58771e+06	4.15689e+06
4.86687e-06	200	0.0447783	0.01646	0.0846456	9325.73	2.68134e+06	985631	5.0686e+06	1.58771e+06	4.15689e+06
4.8733e-06	200	0.0447783	0.01646	0.0846456	9338.05	2.68134e+06	985631	5.0686e+06	1.58771e+06	4.15689e+06
4.8733e-06	200	0.0447783	0.01646	0.0846456	9338.05	2.68134e+06	985631	5.0686e+06	1.58771e+06	4.15689e+06
4.87467e-06	200	0.0447783	0.01646	0.0846456	9340.68	2.68134e+06	985631	5.0686e+06	1.58771e+06	4.15689e+06
4.87467e-06	200	0.0447783	0.01646	0.0846456	9340.68	2.68134e+06	985631	5.0686e+06	1.58771e+06	4.15689e+06
4.88598e-06	200	0.0447783	0.01646	0.0846456	9362.37	2.68134e+06	985631	5.0686e+06	1.58771e+06	4.15689e+06
4.88598e-06	200	0.0447783	0.01646	0.0846456	9362.37	2.68134e+06	985631	5.0686e+06	1.58771e+06	4.15689e+06
4.91168e-06	200	0.0447783	0.01646	0.0846456	9411.6	2.68134e+06	985631	5.0686e+06	1.58771e+06	4.15689e+06
4.91168e-06	200	0.0447783	0.01646	0.0846456	9411.6	2.68134e+06	985631	5.0686e+06	1.58771e+06	4.15689e+06
4.93846e-06	200	0.0447783	0.01646	0.0846456	9462.92	2.68134e+06	985631	5.0686e+06	1.58771e+06	4.15689e+06
4.93846e-06	200	0.0449987	0.0174602	0.0846456	9462.92	2.69454e+06	1.04552e+06	5.0686e+06	1.60477e+06	4.15689e+06
4.95523e-06	200	0.0449987	0.0174602	0.0846456	9495.05	2.69454e+06	1.04552e+06	5.0686e+06	1.60477e+06	4.15689e+06
4.95523e-06	200	0.0449987	0.0174602	0.0846456	9495.05	2.69454e+06	1.04552e+06	5.0686e+06	1.60477e+06	4.15689e+06
4.96066e-06	200	0.0449987	0.0174602	0.0846456	9505.45	2.69454e+06	1.04552e+06	5.0686e+06	1.60477e+06	4.15689e+06
4.96066e-06	200	0.0449987	0.0174602	0.0846456	9505.45	2.69454e+06	1.04552e+06	5.0686e+06	1.60477e+06	4.15689e+06
4.9715e-06	200	0.0449987	0.0174602	0.0846456	9526.24	2.69454e+06	1.04552e+06	5.0686e+06	1.60477e+06	4.15689e+06
4.9715e-06	200	0.0458542	0.0174602	0.0846456	9526.24	2.74576e+06	1.04552e+06	5.0686e+06	1.62035e+06	4.15689e+06
4.97259e-06	200	0.0458542	0.0174602	0.0846456	9528.31	2.74576e+06	1.04552e+06	5.0686e+06	1.62035e+06	4.15689e+06
4.97259e-06	200	0.0458542	0.0174602	0.0846456	9528.31	2.74576e+06	1.04552e+06	5.0686e+06	1.62035e+06	4.15689e+06
4.98624e-06	200	0.0458542	0.0174602	0.0846456	9554.48	2.74576e+06	1.04552e+06	5.0686e+06	1.62035e+06	4.15689e+06
4.98624e-06	200	0.0458542	0.0174602	0.0846456	9554.48	2.74576e+06	1.04552e+06	5.0686e+06	1.62035e+06	4.15689e+06
4.98888e-06	200	0.0458542	0.0174602	0.0846456	9559.53	2.74576e+06	1.04552e+06	5.0686e+06	1.62035e+06	4.15689e+06
4.98888e-06	200	0.0458542	0.0174602	0.0846456	9559.53	2.74576e+06	1.04552e+06	5.0686e+06	1.62035e+06	4.15689e+06
4.99255e-06	200	0.0458542	0.0174602	0.0846456	9566.56	2.74576e+06	1.04552e+06	5.0686e+06	1.62035e+06	4.15689e+06
4.99255e-06	200	0.0458542	0.0174602	0.0846456	9566.56	2.74576e+06	1.04552e+06	5.0686e+06	1.62035e+06	4.15689e+06
5.01525e-06	200	0.0458542	0.0174602	0.0846456	9610.05	2.74576e+06	1.04552e+06	5.0686e+06	1.62035e+06	4.15689e+06
5.01525e-06	200	0.0458542	0.0174602	0.0846456	9610.05	2.74576e+06	1.04552e+06	5.0686e+06	1.62035e+06	4.15689e+06
5.0193e-06	200	0.0458542	0.0174602	0.0846456	9617.82	2.74576e+06	1.04552e+06	5.0686e+06	1.62035e+06	4.15689e+06
5.0193e-06	200	0.0458542	0.0174602	0.0846456	9617.82	2.74576e+06	1.04552e+06	5.0686e+06	1.62035e+06	4.15689e+06
5.02465e-06	200	0.0458542	0.0174602	0.0846456	9628.07	2.74576e+06	1.04552e+06	5.0686e+06	1.62035e+06	4.15689e+06
5.02465e-06	200	0.0458542	0.0176236	0.0846456	9628.07	2.74576e+06	1.0553e+06	5.0686e+06	1.63994e+06	4.15689e+06
5.02494e-06	200	0.0458542	0.0176236	0.0846456	9628.63	2.74576e+06	1.0553e+06	5.0686e+06	1.63994e+06	4.15689e+06
5.02494e-06	200	0.0458542	0.0176236	0.0846456	9628.63	2.74576e+06	1.0553e+06	5.0686e+06	1.63994e+06	4.15689e+06
5.03358e-06	200	0.0458542	0.0176236	0.0846456	9645.18	2.74576e+06	1.0553e+06	5.0686e+06	1.63994e+06	4.15689e+06
5.03358e-06	200	0.0458542	0.0176236	0.0846456	9645.18	2.74576e+06	1.0553e+06	5.0686e+06	1.63994e+06	4.15689e+06
5.03974e-06	200	0.0458542	0.0176236	0.0846456	9656.98	2.74576e+06	1.0553e+06	5.0686e+06	1.63994e+06	4.15689e+06
5.03974e-06	200	0.0458542	0.0176236	0.0846456	9656.98	2.74576e+06	1.0553e+06	5.0686e+06	1.63994e+06	4.15689e+06
5.07326e-06	200	0.0458542	0.0176236	0.0846456	9721.22	2.74576e+06	1.0553e+06	5.0686e+06	1.63994e+06	4.15689e+06
5.07326e-06	200	0.0458542	0.0176236	0.0846456	9721.22	2.74576e+06	1.0553e+06	5.0686e+06	1.63994e+06	4.15689e+06
5.07373e-06	200	0.0458542	0.0176236	0.0846456	9722.11	2.74576e+06	1.0553e+06	5.0686e+06	1.63994e+06	4.15689e+06
5.07373e-06	200	0.0458542	0.0176236	0.0846456	9722.11	2.74576e+06	1.0553e+06	5.0686e+06	1.63994e+06	4.15689e+06
5.0791e-06	200	0.0458542	0.0176236	0.0846456	9732.41	2.74576e+06	1.0553e+06	5.0686e+06	1.63994e+06	4.15689e+06
5.0791e-06	200	0.0458542	0.0176236	0.0846456	9732.41	2.74576e+06	1.0553e+06	5.0686e+06	1.63994e+06	4.15689e+06
5.08411e-06	200	0.0458542	0.0176236	0.0846456	9742	2.74576e+06	1.0553e+06	5.0686e+06	1.63994e+06	4.15689e+06
5.08411e-06	200	0.0458542	0.0176236	0.0846456	9742	2.74576e+06	1.0553e+06	5.0686e+06	1.63994e+06	4.15689e+06
5.08641e-06	200	0.0458542	0.0176236	0.0846456	9746.41	2.74576e+06	1.0553e+06	5.0686e+06	1.63994e+06	4.15689e+06
5.08641e-06	200	0.0458542	0.0176236	0.0846456	9746.41	2.74576e+06	1.0553e+06	5.0686e+06	1.63994e+06	4.15689e+06
5.09004e-06	200	0.0458542	0.0176236	0.0846456	9753.38	2.74576e+06	1.0553e+06	5.0686e+06	1.63994e+06	4.15689e+06
5.09004e-06	200	0.0458542	0.0176236	0.0846456	9753.38	2.74576e+06	1.0553e+06	5.0686e+06	1.63994e+06	4.15689e+06
5.09244e-06	200	0.0458542	0.0176236	0.0846456	9757.96	2.74576e+06	1.0553e+06	5.0686e+06	1.63994e+06	4.15689e+06
5.09244e-06	200	0.0458542	0.0176236	0.0846456	9757.96	2.74576e+06	1.0553e+06	5.0686e+06	1.63994e+06	4.15689e+06
5.13506e-06	200	0.0458542	0.0176236	0.0846456	9839.64	2.74576e+06	1.0553e+06	5.0686e+06	1.63994e+06	4.15689e+06
5.13506e-06	200	0.0458542	0.0176236	0.0846456	9839.64	2.74576e+06	1.0553e+06	5.0686e+06	1.63994e+06	4.15689e+06
5.16632e-06	200	0.0458542	0.0176236	0.0846456	9899.53	2.74576e+06	1.0553e+06	5.0686e+06	1.63994e+06	4.15689e+06
5.16632e-06	200	0.0458542	0.0176236	0.0846456	9899.53	2.74576e+06	1.0553e+06	5.0686e+06	1.63994e+06	4.15689e+06
5.19871e-06	200	0.0458542	0.0176236	0.0846456	9961.59	2.74576e+06	1.0553e+06	5.0686e+06	1.63994e+06	4.15689e+06
5.19871e-06	200	0.0458542	0.0176236	0.0846456	9961.59	2.74576e+06	1.0553e+06	5.0686e+06	1.63994e+06	4.15689e+06
5.20698e-06	200	0.0458542	0.0176236	0.0846456	9977.45	2.74576e+06	1.0553e+06	5.0686e+06	1.63994e+06	4.15689e+06
5.20698e-06	200	0.0458542	0.0176236	0.0846456	9977.45	2.74576e+06	1.0553e+06	5.0686e+06	1.63994e+06	4.15689e+06
5.20704e-06	200	0.0458542	0.0176236	0.0846456	9977.55	2.74576e+06	1.0553e+06	5.0686e+06	1.63994e+06	4.15689e+06
5.20704e-06	200	0.0458542	0.0176236	0.0846456	9977.55	2.74576e+06	1.0553e+06	5.0686e+06	1.63994e+06	4.15689e+06
5.21265e-06	200	0.0458542	0.0176236	0.0846456	9988.31	2.74576e+06	1.0553e+06	5.0686e+06	1.63994e+06	4.15689e+06
5.21265e-06	200	0.0458542	0.0176236	0.0846456	9988.31	2.74576e+06	1.0553e+06	5.0686e+06	1.63994e+06	4.15689e+06
5.2274e-06	200	0.0458542	0.0176236	0.0846456	10016.6	2.74576e+06	1.0553e+06	5.0686e+06	1.63994e+06	4.15689e+06
5.2274e-06	200	0.0461871	0.0177025	0.0846456	10016.6	2.7657e+06	1.06003e+06	5.0686e+06	1.66472e+06	4.15689e+06
5.23594e-06	200	0.0461871	0.0177025	0.0846456	10032.9	2.7657e+06	1.06003e+06	5.0686e+06	1.66472e+06	4.15689e+06
5.23594e-06	200	0.0461871	0.0177025	0.0846456	10032.9	2.7657e+06	1.06003e+06	5.0686e+06	1.66472e+06	4.15689e+06
5.25513e-06	200	0.0461871	0.0177025	0.0846456	10069.7	2.7657e+06	1.06003e+06	5.0686e+06	1.66472e+06	4.15689e+06
5.25513e-06	200	0.0461871	0.0177025	0.0846456	10069.7	2.7657e+06	1.06003e+06	5.0686e+06	1.66472e+06	4.15689e+06
5.2894e-06	200	0.0461871	0.0177025	0.0846456	10135.4	2.7657e+06	1.06003e+06	5.0686e+06	1.66472e+06	4.15689e+06
5.2894e-06	200	0.0461871	0.0177025	0.0846456	10135.4	2.7657e+06	1.06003e+06	5.0686e+06	1.66472e+06	4.15689e+06
5.32801e-06	200	0.0461871	0.0177025	0.0846456	10209.4	2.7657e+06	1.06003e+06	5.0686e+06	1.66472e+06	4.15689e+06
5.32801e-06	200	0.0461871	0.0177025	0.0846456	10209.4	2.7657e+06	1.06003e+06	5.0686e+06	1.66472e+06	4.15689e+06
5.34529e-06	200	0.0461871	0.0177025	0.0846456	10242.5	2.7657e+06	1.06003e+06	5.0686e+06	1.66472e+06	4.15689e+06
5.34529e-06	200	0.0461871	0.0177025	0.0846456	10242.5	2.7657e+06	1.06003e+06	5.0686e+06	1.66472e+06	4.15689e+06
5.34622e-06	200	0.0461871	0.0177025	0.0846456	10244.2	2.7657e+06	1.06003e+06	5.0686e+06	1.66472e+06	4.15689e+06
5.34622e-06	200	0.046252	0.0184011	0.0846456	10244.2	2.76958e+06	1.10186e+06	5.0686e+06	1.70913e+06	4.15689e+06
5.34744e-06	200	0.046252	0.0184011	0.0846456	10246.6	2.76958e+06	1.10186e+06	5.0686e+06	1.70913e+06	4.15689e+06
5.34744e-06	200	0.046252	0.0184011	0.0846456	10246.6	2.76958e+06	1.10186e+06	5.0686e+06	1.70913e+06	4.15689e+06
5.35172e-06	200	0.046252	0.0184011	0.0846456	10254.8	2.76958e+06	1.10186e+06	5.0686e+06	1.70913e+06	4.15689e+06
5.35172e-06	200	0.046252	0.0184011	0.0846456	10254.8	2.76958e+06	1.10186e+06	5.0686e+06	1.70913e+06	4.15689e+06
5.35216e-06	200	0.046252	0.0184011	0.0846456	10255.6	2.76958e+06	1.10186e+06	5.0686e+06	1.70913e+06	4.15689e+06
5.35216e-06	200	0.046252	0.0184011	0.0846456	10255.6	2.76958e+06	1.10186e+06	5.0686e+06	1.70913e+06	4.15689e+06
5.38046e-06	200	0.046252	0.0184011	0.0846456	10309.9	2.76958e+06	1.10186e+06	5.0686e+06	1.70913e+06	4.15689e+06
5.38046e-06	200	0.046252	0.0184011	0.0846456	10309.9	2.76958e+06	1.10186e+06	5.0686e+06	1.70913e+06	4.15689e+06
5.38353e-06	200	0.046252	0.0184011	0.0846456	10315.8	2.76958e+06	1.10186e+06	5.0686e+06	1.70913e+06	4.15689e+06
5.38353e-06	200	0.046252	0.0184011	0.0846456	10315.8	2.76958e+06	1.10186e+06	5.0686e+06	1.70913e+06	4.15689e+06
5.39631e-06	200	0.046252	0.0184011	0.0846456	10340.2	2.76958e+06	1.10186e+06	5.0686e+06	1.70913e+06	4.15689e+06
5.39631e-06	200	0.046252	0.0184011	0.0846456	10340.2	2.76958e+06	1.10186e+06	5.0686e+06	1.70913e+06	4.15689e+06
5.41879e-06	200	0.046252	0.0184011	0.0846456	10383.3	2.76958e+06	1.10186e+06	5.0686e+06	1.70913e+06	4.15689e+06
5.41879e-06	200	0.046252	0.0184011	0.0846456	10383.3	2.76958e+06	1.10186e+06	5.0686e+06	1.70913e+06	4.15689e+06
5.49171e-06	200	0.046252	0.0184011	0.0846456	10523	2.76958e+06	1.10186e+06	5.0686e+06	1.70913e+06	4.15689e+06
5.49171e-06	200	0.046252	0.0184011	0.0846456	10523	2.76958e+06	1.10186e+06	5.0686e+06	1.70913e+06	4.15689e+06
5.50749e-06	200	0.046252	0.0184011	0.0846456	10553.3	2.76958e+06	1.10186e+06	5.0686e+06	1.70913e+06	4.15689e+06
5.50749e-06	200	0.046252	0.0184011	0.0846456	10553.3	2.76958e+06	1.10186e+06	5.0686e+06	1.70913e+06	4.15689e+06
5.5365e-06	200	0.046252	0.0184011	0.0846456	10608.9	2.76958e+06	1.10186e+06	5.0686e+06	1.70913e+06	4.15689e+06
5.5365e-06	200	0.046252	0.0184011	0.0846456	10608.9	2.76958e+06	1.10186e+06	5.0686e+06	1.70913e+06	4.15689e+06
5.54505e-06	200	0.046252	0.0184011	0.0846456	10625.2	2.76958e+06	1.10186e+06	5.0686e+06	1.70913e+06	4.15689e+06
5.54505e-06	200	0.0462868	0.0184874	0.0846456	10625.2	2.77166e+06	1.10703e+06	5.0686e+06	1.70927e+06	4.15689e+06
5.55287e-06	200	0.0462868	0.0184874	0.0846456	10640.2	2.77166e+06	1.10703e+06	5.0686e+06	1.70927e+06	4.15689e+06
5.55287e-06	200	0.0462868	0.0184874	0.0846456	10640.2	2.77166e+06	1.10703e+06	5.0686e+06	1.70927e+06	4.15689e+06
5.5802e-06	200	0.0462868	0.0184874	0.0846456	10692.6	2.77166e+06	1.10703e+06	5.0686e+06	1.70927e+06	4.15689e+06
5.5802e-06	200	0.0462868	0.0184874	0.0846456	10692.6	2.77166e+06	1.10703e+06	5.0686e+06	1.70927e+06	4.15689e+06
5.59068e-06	200	0.0462868	0.0184874	0.0846456	10712.7	2.77166e+06	1.10703e+06	5.0686e+06	1.70927e+06	4.15689e+06
[truncated: 49,662 more rows]

## Sheet: Sup. Fig.8
FPKM of STKs and Prx17s in different tissues of macadamia.
[truncated: 6 more rows]

## Sheet: Sup. Fig. 9
FPKM of phenylpropanoid biosynthesis related genes in different tissues of macadamia
[truncated: 25 more rows]
